# Supplementary material for: Assessing Climate Change Impacts on Island Bees: The Aegean Archipelago
Source: Biology (Basel). 2022 Apr 2;11(4):552. doi: 10.3390/biology11040552 (PMC9030098; doi:10.3390/biology11040552)
Supplement: Supplementary file 1 [file biology-11-00552-s001.zip › Supplementary Tables.xlsx]

## Sheet: Table legends
Table S1. Evaluation of models’ predictive performance via several discrimination (AUC, AUC-PR, TSS) and calibration [Brier score, Cohen’s kappa, Continuous Boyce Index (CBI), Somer’s D] metrics based on a repeated (10 times) split-sampling (calibration data: 80%; evaluation data: 20%) approach. PNTI: Potential Niche Truncation Index.
Table S2. Variable importance for each of the bee species occurring in the Aegean islands and included in our analyses, along with the abbreviations of the predictor variables.
Table S3. Extrapolation in environmental space estimation for each Global Circulation Model (GCM)/Representative Concentration Pathway (RCP) and time-slice combination. AIT: Thornthwaite's aridity index. PCQ: Precipitation of the coldest quarter. PETCQ: Potential evapotranspiration of the coldest quarter.
Table S4. Proportion of potential area loss for each of the bee species occurring in the Aegean islands and included in our analyses for every time-period and climate change model/scenario. GCM: Global Circulation Model. RCP: Representative Concentration Pathway.
Table S5. Median, mean, minimal and maximal species richness (SR) and mean difference values observed in each of the four intensity classes of human impact in the Aegean islands for each for each GCM/RCP and time-period combination. GCM: Global Circulation Model. IQR: Interquartile range. RCP: Representative Concentration Pathway. SD: Standard deviation.
Table S6. Median, mean, minimal and maximal altitude (in m) for species richness (SR) and the corrected weighted endemism (CWE) hotspots. L1 SR and CWE hotspots are delineated as the cells belonging to the 1% quantile for each metric for each GCM/RCP and time-period combination. GCM: Global Circulation Model. IQR: Interquartile range. RCP: Representative Concentration Pathway. SD: Standard deviat…
Table S7. Percent overlap (%) between the Protected Areas network (PA) in the Aegean islands and the species richness (SR)/corrected weighted endemism (CWE) L1 hotspots identified in the present study. L1 hotspots refer to the 99% quantile. GCM: Global Circulation Model. RCP: Representative Concentration Pathway.

## Sheet: Table S1
Taxon	AUC	AUC-PR	Brier	CBI	Kappa	SomersD	Sorensen	TSS	PNTI	Truncation Risk
Afranthidium carduele	1	0.666667	1.02878e-21	0.894427	1	1	0.727941	1	0	Minimal
Amegilla albigena	1	0.964607	0.00886519	0.988901	0.963163	1	0.77027	1	0.386853	High
Amegilla magnilabris	1	0.8	3.72643e-21	0.5	1	1	0.801282	1	0	Minimal
Amegilla ochroleuca	1	0.941176	3.46126e-21	0.812004	0.937008	1	0.809524	1	0	Minimal
Amegilla quadrifasciata	1	0.913043	2.80912e-21	0.88024	0.911243	1	0.793103	1	0	Minimal
Amegilla salviae	1	0.833333	1.65549e-22	0.963624	1	1	0.80089	1	0	Minimal
Ancyla asiatica	1	0.5	6.95342e-22	0.866025	1	1	0.714286	1	0	Minimal
Andrena abbreviata osychniukae	1	0.637729	0.0626188	0.902378	0.864865	1	0.777778	1	0	Minimal
Andrena acerba	1	0.833333	1.27829e-21	0.926903	0.913208	1	0.774194	1	0.228872	Moderate
Andrena aciculata	1	0.75	1.80585e-21	0.83666	1	1	0.8	1	0	Minimal
Andrena aeneiventris	1	0.75	6.29695e-22	0.5	1	1	0.780952	1	0	Minimal
Andrena alfkenella	1	0.834967	0.0916819	0.5	0.666667	1	0.818182	1	0	Minimal
Andrena asiatica	1	0.5	4.60783e-22	1	1	1	0.714286	1	0	Minimal
Andrena biarmica	1	0.9375	4.64005e-22	0.63467	1	1	0.8	1	0	Minimal
Andrena bicolor bicolor	1	0.8	2.16964e-21	0.763763	1	1	0.801282	1	0	Minimal
Andrena bicolorata	1	0.928571	2.84524e-22	0.89904	1	1	0.8	1	0.364629	High
Andrena brumanensis	1	0.954545	1.74791e-21	0.856892	0.952381	1	0.792857	1	0.0515808	Low
Andrena canohirta	1	0.5	4.59392e-22	1	1	1	0.666667	1	0	Minimal
Andrena cantiaca	1	0.923077	3.39577e-22	0.700422	1	1	0.800189	1	0	Minimal
Andrena cinereophila	1	0.980769	1.00977e-20	0.98226	0.920128	1	0.779037	1	0.125687	Low
Andrena clypella	1	0.958333	5.12774e-21	0.714259	0.912548	1	0.8	1	0.275075	Moderate
Andrena colletiformis	1	0.916667	1.37685e-22	0.83428	1	1	0.8	1	0	Minimal
Andrena curiosa	1	0.5	1.42621e-21	0.92582	1	1	0.727941	1	0	Minimal
Andrena dargia	1	0.75	1.69947e-21	0.92582	1	1	0.8	1	0	Minimal
Andrena fulvitarsis	1	0.945946	6.49011e-20	0.889936	0.9177	1	0.783091	1	0.304734	High
Andrena fuscocalcarata	1	0.666667	3.38191e-22	0.974679	1	1	0.775	1	0	Minimal
Andrena fuscosa fuscosa	1	0.916667	1.13735e-21	0.81474	1	1	0.8	1	0.199305	Moderate
Andrena gamskrucki eburnea	1	0.5	5.35854e-22	1	1	1	0.727273	1	0	Minimal
Andrena glidia	1	0.923077	1.19843e-22	0.993854	1	1	0.781999	1	0.0477088	Low
Andrena hesperia	1	0.981132	5.26667e-20	0.874915	0.94235	1	0.782298	1	0.277294	Moderate
Andrena humilis	1	0.933333	1.1167e-22	0.991724	1	1	0.789474	1	0	Minimal
Andrena hyemala	1	0.857143	2.67424e-22	0.893198	1	1	0.777778	1	0	Minimal
Andrena kriechbaumeri	1	0.96	9.41555e-22	0.960686	1	1	0.78125	1	0	Minimal
Andrena labialis	1	0.9	6.77625e-21	0.57701	0.893855	1	0.8	1	0.0813324	Low
Andrena lamiana	1	0.924671	0.0295978	0.963504	0.9375	1	0.8	1	0.0417095	Low
Andrena larisana	1	0.833333	4.36991e-22	0.96802	1	1	0.8	1	0.0662457	Low
Andrena limata	1	0.92	6.9586e-21	0.937965	0.957389	1	0.787402	1	0	Minimal
Andrena limbata	1	0.888889	3.25405e-22	0.872641	0.893855	1	0.782609	1	0	Minimal
Andrena merula	1	0.956522	7.40734e-22	0.856139	1	1	0.80006	1	0.0336713	Low
Andrena muscaria	1	0.8	5.98852e-22	0.866025	1	1	0.769231	1	0	Minimal
Andrena neocypriaca	1	0.964286	2.17365e-20	0.776219	0.887154	1	0.788732	1	0.141735	Low
Andrena nigroaenea	1	0.928571	2.22486e-22	0.742412	1	1	0.811765	1	0	Minimal
Andrena nigroolivacea	1	0.6	2.31667e-21	0.730297	1	1	0.769231	1	0	Minimal
Andrena optata	1	0.912454	0.0350007	0.942022	0.923077	1	0.800189	1	0	Minimal
Andrena oralis	1	0.75	2.53087e-21	0.576557	1	1	0.8	1	0	Minimal
Andrena orientana	1	0.983051	5.68528e-21	0.987125	0.964912	1	0.786702	1	0.377976	High
Andrena ovatula	1	0.954545	6.43498e-22	0.861996	0.952381	1	0.792857	1	0.0960515	Low
Andrena panurgimorpha	1	0.880952	7.83688e-21	0.942279	0.927763	1	0.770642	1	0	Minimal
Andrena paucisquama	1	0.875	2.15697e-22	0.969782	1	1	0.8	1	0	Minimal
Andrena pilipes	1	0.928571	3.42793e-21	0.806578	0.923077	1	0.8	1	0.115613	Low
Andrena rugulosa	1	0.923077	7.27494e-22	0.971625	1	1	0.800189	1	0.0282522	Low
Andrena schencki	1	0.941176	3.11547e-22	0.841586	1	1	0.772727	1	0.0558104	Low
Andrena scita	1	0.928571	6.18835e-22	0.945436	0.928571	1	0.8	1	0.0481664	Low
Andrena seminuda	1	0.6	6.76352e-22	0.948683	1	1	0.741758	1	0	Minimal
Andrena sphecodimorpha	1	0.666667	2.01511e-21	0.912871	1	1	0.75	1	0	Minimal
Andrena taraxaci	1	0.952381	3.77863e-22	0.977424	1	1	0.785115	1	0	Minimal
Andrena thoracica	1	0.857143	4.29659e-22	0.737534	1	1	0.800654	1	0	Minimal
Andrena tomora	1	0.925	7.18094e-22	0.981801	1	1	0.772965	1	0.270847	Moderate
Andrena torda	1	0.5	4.59392e-22	1	1	1	0.666667	1	0	Minimal
Andrena trimmerana	1	0.75	9.16716e-22	0.5	1	1	0.8	1	0	Minimal
Andrena truncatilabris	1	0.857143	1.18679e-21	0.524935	1	1	0.800654	1	0	Minimal
Andrena variabilis	1	0.9375	1.28866e-21	0.931908	0.935282	1	0.8	1	0.166814	Moderate
Andrena westensis	1	0.973684	3.23665e-21	0.964108	0.972973	1	0.791667	1	0.126308	Low
Andrena wilhelmi	1	0.833333	3.61561e-22	0.878871	1	1	0.762097	1	0.242075	Moderate
Anthidiellum breviusculum troodicum	1	0.833333	2.25861e-22	0.967659	1	1	0.8	1	0	Minimal
Anthidium dalmaticum	1	0.941176	2.71305e-22	0.961469	1	1	0.781712	1	0	Minimal
Anthidium florentinum	1	0.888889	8.79366e-22	0.894457	1	1	0.800395	1	0	Minimal
Anthidium punctatum	1	0.923077	7.03193e-22	0.96084	1	1	0.787879	1	0	Minimal
Anthidium rotundum	1	0.75	4.60837e-22	1	1	1	0.727273	1	0	Minimal
Anthophora aestivalis	1	0.5	6.53508e-22	1	1	1	0.763636	1	0	Minimal
Anthophora agama	1	0.967742	2.88339e-17	0.959148	0.931792	1	0.78481	1	0.0111506	Low
Anthophora crinipes	1	0.939394	2.31507e-19	0.905015	0.938389	1	0.781092	1	0.0171536	Low
Anthophora dalmatica	1	0.977042	0.00680414	0.955777	0.953228	1	0.770563	1	0.261636	Moderate
Anthophora dufourii	1	0.888889	1.01715e-21	0.713283	1	1	0.800395	1	0	Minimal
Anthophora mucida	1	0.944444	3.51428e-21	0.852901	0.942904	1	0.8	1	0.0541432	Low
Anthophora nigriceps	1	0.818182	1.18684e-21	0.760224	1	1	0.785714	1	0	Minimal
Anthophora plumipes	1	0.955668	0.0055778	0.98846	0.955538	1	0.768362	1	0.392328	High
Anthophora robusta	1	0.75	2.29545e-21	0.774597	1	1	0.8	1	0	Minimal
Anthophora rogenhoferi	1	0.5	4.86511e-22	1	1	1	0.714286	1	0	Minimal
Anthophora rubricrus	1	0.964912	6.70482e-20	0.968491	0.945491	1	0.77551	1	0.38819	High
Anthophora rutilans	1	0.972222	1.26568e-20	0.980183	0.914425	1	0.8	1	0.280036	Moderate
Anthophora socia	1	0.6	2.53995e-21	0.759555	1	1	0.769231	1	0	Minimal
Anthophora subterranea	1	0.9	1.63008e-21	0.509175	1	1	0.784615	1	0.0660079	Low
Apis mellifera	1	0.967632	0.00405262	0.991431	0.983667	1	0.759878	1	0.348572	High
Bombus argillaceus	1	0.857143	5.60033e-22	0.899621	0.857143	1	0.800654	1	0	Minimal
Bombus terrestris dalmatinus	1	0.950923	0.00777995	0.995312	0.938699	1	0.769231	1	0.639313	High
Bombus vestalis	1	0.857143	3.80989e-22	0.954314	1	1	0.800654	1	0	Minimal
Ceratina acuta	1	0.956522	3.52305e-21	0.890479	0.911243	1	0.793103	1	0.050963	Low
Ceratina bispinosa	1	0.8	9.92195e-22	0.718543	1	1	0.801282	1	0	Minimal
Ceratina chalcites	1	0.9375	7.84047e-21	0.756356	0.875	1	0.790244	1	0.135543	Low
Ceratina chalybea	1	0.75	8.70295e-22	0.894427	1	1	0.8	1	0	Minimal
Ceratina cucurbitina	1	0.961538	7.90343e-21	0.627814	0.902111	1	0.767538	1	0.329925	High
Ceratina dallatorreana	1	0.984848	1.71923e-20	0.885946	0.937561	1	0.767442	1	0.427665	High
Ceratina dentiventris	1	0.888889	5.52618e-22	0.67689	0.882759	1	0.818182	1	0	Minimal
Ceratina loewi	1	0.972973	1.16682e-21	0.955755	0.916795	1	0.77489	1	0.358771	High
Ceratina nigroaenea	1	0.9375	1.37355e-22	0.934006	1	1	0.780488	1	0.0229409	Low
Ceratina nigrolabiata	1	0.888889	3.13351e-22	0.5	0.881119	1	0.800395	1	0.327123	High
Ceratina parvula	1	0.941176	6.37412e-22	0.762279	0.875486	1	0.790698	1	0.23711	Moderate
Ceratina schwarzi	1	0.888889	2.27515e-21	0.863024	0.888889	1	0.800395	1	0	Minimal
Ceratina zwakhalsi	1	0.857143	2.34065e-21	0.61978	0.857143	1	0.800654	1	0	Minimal
Ceylalictus variegatus	1	0.857143	5.66611e-22	0.876221	0.857143	1	0.800654	1	0.251582	Moderate
Chelostoma aegaeicum	1	0.9	2.67289e-22	0.5	1	1	0.8	1	0	Minimal
Chelostoma emarginatum	1	0.941176	4.51291e-22	0.922887	1	1	0.790698	1	0	Minimal
Chelostoma foveolatum	1	0.8	2.5867e-21	0.763763	1	1	0.801282	1	0	Minimal
Chelostoma longifacies	1	0.8	3.89283e-21	0.737534	1	1	0.801282	1	0	Minimal
Chelostoma mocsaryi	1	0.956522	5.51478e-22	0.989218	1	1	0.80006	1	0	Minimal
Chelostoma nasutum	1	0.8	2.76116e-21	0.5	1	1	0.801282	1	0	Minimal
Coelioxys argenteus	1	0.8	7.48331e-22	1	1	1	0.769231	1	0	Minimal
Colletes albomaculatus	1	0.6	1.87262e-21	0.6742	1	1	0.769231	1	0	Minimal
Colletes brevigena	1	0.888889	1.42534e-21	0.775896	1	1	0.800395	1	0.0228237	Low
Colletes cariniger	1	0.931034	6.15644e-21	0.956963	0.963455	1	0.789152	1	0.259537	Moderate
Colletes eous	1	0.9	3.89299e-21	0.810862	0.948617	1	0.776772	1	0.110809	Low
Colletes similis	1	0.857143	2.58625e-22	0.967659	1	1	0.800654	1	0	Minimal
Dasypoda pyriformis	1	0.909091	6.43315e-22	0.613742	0.9	1	0.800265	1	0	Minimal
Dufourea wolfi	1	0.714286	5.23012e-22	0.94425	1	1	0.777778	1	0	Minimal
Eoanthidium clypeare	1	0.5	6.41669e-22	0.866025	1	1	0.727273	1	0	Minimal
Eoanthidium insulare	1	0.916667	4.52676e-22	0.986168	1	1	0.80089	1	0	Minimal
Eucera albofasciata	1	0.978616	0.0106893	0.99716	0.941222	1	0.787879	1	0.253544	Moderate
Eucera bidentata	1	0.958333	2.76118e-21	0.967935	0.958333	1	0.786885	1	0.288187	Moderate
Eucera cineraria	1	0.933333	5.11592e-21	0.954206	0.930788	1	0.789474	1	0	Minimal
Eucera clypeata	1	0.9	5.21546e-22	0.683763	0.895028	1	0.784615	1	0.0785148	Low
Eucera curvitarsis	1	0.962963	2.03181e-21	0.943335	0.962224	1	0.782609	1	0.3231	High
Eucera dalmatica	1	0.5	4.92433e-22	1	1	1	0.69697	1	0	Minimal
Eucera digitata	1	0.976744	1.63372e-21	0.959147	0.976461	1	0.781818	1	0.0531059	Low
Eucera ebmeri	1	0.818182	6.66311e-22	0.630062	1	1	0.758621	1	0	Minimal
Eucera furfurea	1	0.857143	1.07193e-21	0.93471	1	1	0.800654	1	0	Minimal
Eucera graeca	1	0.888889	8.42623e-22	0.832399	1	1	0.782609	1	0.128215	Low
Eucera kullenbergi	1	0.8	2.17864e-21	1	1	1	0.801282	1	0	Minimal
Eucera laxiscopa	1	0.5	6.75352e-23	1	1	1	0.698589	1	0	Minimal
Eucera major	1	0.75	4.76907e-22	0.718668	0.875	1	0.761905	1	0	Minimal
Eucera multesima	1	0.8	7.14914e-22	0.894427	1	1	0.741758	1	0	Minimal
Eucera nigrescens	1	0.981481	1.36261e-18	0.942803	0.940553	1	0.776978	1	0.409686	High
Eucera nigrifacies	1	0.933333	7.76881e-22	0.70583	0.933333	1	0.800142	1	0	Minimal
Eucera nigrilabris	1	0.769231	3.09952e-22	0.936628	1	1	0.776292	1	0	Minimal
Eucera obsoleta	1	0.913397	0.0225351	0.986549	0.915009	1	0.774194	1	0.0784341	Low
Eucera paraclypeata	1	0.8	2.74575e-21	0.912871	1	1	0.801282	1	0.0288318	Low
Eucera parnassia	1	0.919345	0.0367031	0.939211	0.857143	1	0.8	1	0	Minimal
Eucera penicillata	1	0.875	2.81209e-22	0.629755	1	1	0.790244	1	0.0649608	Low
Eucera plumigera	1	0.8	1.2643e-21	0.948683	1	1	0.801282	1	0	Minimal
Eucera pseudeucnemidea	1	0.925926	2.75106e-21	0.823177	0.962963	1	0.777019	1	0.0358975	Low
Eucera punctulata	1	0.904762	3.72936e-22	0.69993	1	1	0.771226	1	0	Minimal
Eucera pythagoras	1	0.857143	9.51681e-22	0.5	1	1	0.800654	1	0	Minimal
Eucera rhodia	1	0.88	9.82516e-21	0.851671	0.96	1	0.769231	1	0.100718	Low
Eucera rufa	1	0.888889	1.74149e-21	0.521561	0.888889	1	0.800395	1	0.240235	Moderate
Eucera seminuda	1	0.964286	3.12343e-21	0.519104	0.962062	1	0.794366	1	0.182986	Moderate
Eucera squamosa	1	0.857143	7.84319e-22	0.883937	1	1	0.800654	1	0	Minimal
Eucera subtilis	1	0.933333	7.97464e-22	0.963624	1	1	0.789474	1	0	Minimal
Eucera tricincta	1	0.875	3.87072e-22	0.848756	0.882759	1	0.8	1	0.209453	Moderate
Eucera vulpes	1	0.947368	1.52449e-22	0.996965	1	1	0.783588	1	0	Minimal
Habropoda ezonata	1	0.9375	1.21861e-22	0.835608	1	1	0.790244	1	0	Minimal
Habropoda tarsata	1	0.846154	3.69051e-22	0.991632	1	1	0.787879	1	0	Minimal
Habropoda zonatula	1	0.923077	2.45175e-21	0.951923	0.923077	1	0.800189	1	0	Minimal
Halictus asperulus	1	0.961538	1.04894e-21	0.960455	0.959133	1	0.793939	1	0.251214	Moderate
Halictus brunnescens	1	0.971429	1.86991e-21	0.952542	0.970129	1	0.782147	1	0.114596	Low
Halictus cephalicus	1	0.928571	6.79382e-21	0.942683	0.925094	1	0.78875	1	0.0339759	Low
Halictus cochlearitarsis	1	0.857143	2.06714e-22	0.953065	1	1	0.800654	1	0	Minimal
Halictus graecus	1	0.909091	2.67855e-21	0.698162	0.893855	1	0.785714	1	0.151865	Moderate
Halictus grossellus	1	0.75	6.23487e-22	0.774597	1	1	0.763636	1	0	Minimal
Halictus holomelaenus	1	0.9	3.01998e-22	0.527459	1	1	0.784615	1	0.160169	Moderate
Halictus kessleri	1	0.75	1.00335e-21	0.948683	1	1	0.8	1	0	Minimal
Halictus orientanus	1	0.75	2.46599e-21	0.783349	1	1	0.8	1	0	Minimal
Halictus patellatus taorminicus	1	0.894737	2.91419e-22	0.895156	1	1	0.783588	1	0	Minimal
Halictus pentheri	1	0.833333	9.37172e-22	0.69949	1	1	0.8	1	0	Minimal
Halictus phryganicus	1	0.977123	0.00853272	0.987714	0.951537	1	0.797516	1	0.380835	High
Halictus pollinosus	1	0.8	7.67099e-22	0.948683	1	1	0.769231	1	0	Minimal
Halictus ponticus	1	0.666667	1.43613e-21	0.95119	1	1	0.75	1	0	Minimal
Halictus quadricinctus	1	0.888889	1.66362e-21	0.890366	0.942904	1	0.782609	1	0	Minimal
Halictus resurgens	1	0.944066	0.00640059	0.982555	0.971601	1	0.763931	1	0.348409	High
Halictus scabiosae	1	0.857143	2.68181e-21	0.5536	0.857143	1	0.777778	1	0	Minimal
Halictus sexcinctus albohispidus	1	0.964286	1.43798e-21	0.877746	0.928571	1	0.783255	1	0	Minimal
Halictus smaragdulus	1	0.916667	1.19073e-21	0.841701	1	1	0.787097	1	0.0940363	Low
Halictus subauratus meridionalis	1	0.5	8.6163e-22	0.894427	1	1	0.714286	1	0	Minimal
Halictus tectus	1	0.860243	0.0369275	0.985066	0.875	1	0.8	1	0.0280571	Low
Halictus tetrazonianellus	1	0.942857	8.44988e-21	0.940446	0.879713	1	0.795455	1	0.219522	Moderate
Halictus tetrazonius	1	0.928571	2.35739e-22	0.933391	1	1	0.8	1	0	Minimal
Heriades crenulata	1	0.833333	2.44444e-21	0.845154	1	1	0.8	1	0	Minimal
Hofferia schmiedeknechti	1	0.75	4.91121e-22	1	1	1	0.8	1	0	Minimal
Hoplitis bisulca	1	0.9	3.45471e-22	0.952375	1	1	0.769231	1	0	Minimal
Hoplitis brachypogon carsophila	1	0.75	6.17151e-22	0.628971	1	1	0.8	1	0	Minimal
Hoplitis fabrei	1	0.75	2.03293e-21	0.560112	1	1	0.8	1	0	Minimal
Hoplitis graeca	1	0.888889	9.0896e-22	0.924632	1	1	0.800395	1	0	Minimal
Hoplitis illyrica	1	0.75	8.93106e-22	0.591608	1	1	0.8	1	0	Minimal
Hoplitis lysholmi	1	0.888889	2.90256e-22	0.987421	1	1	0.800395	1	0	Minimal
Hoplitis manicata	1	0.923077	1.94965e-22	0.596645	1	1	0.800189	1	0	Minimal
Hoplitis obtusa	1	0.666667	1.61433e-21	0.5	1	1	0.775	1	0	Minimal
Hoplitis pallicornis	1	0.952381	2.95926e-21	0.846174	0.949749	1	0.777778	1	0.0290722	Low
Hoplitis papaveris	1	0.714286	1.35701e-21	0.5	1	1	0.777778	1	0	Minimal
Hoplitis perezi	1	0.933333	3.34496e-22	0.969	1	1	0.769231	1	0	Minimal
Hoplitis pici	1	0.888889	3.17346e-22	0.978945	1	1	0.800395	1	0	Minimal
Hoplitis serainae	1	0.666667	8.09955e-22	0.774597	1	1	0.775	1	0	Minimal
Hoplitis tigrina	1	0.6	1.574e-21	0.845154	1	1	0.769231	1	0	Minimal
Hoplitis yermasoyiae corcyraea	1	0.909091	1.19503e-21	0.854189	1	1	0.800265	1	0	Minimal
Hoplitis yermasoyiae yermasoyiae	1	0.970588	6.32851e-21	0.935644	0.914425	1	0.786153	1	0	Minimal
Hylaeus angustatus	1	0.888889	3.13181e-22	0.5	0.767123	1	0.800395	1	0	Minimal
Hylaeus clypearis	1	0.909091	5.07335e-22	0.981446	1	1	0.785714	1	0.0528118	Low
Hylaeus cornutus	1	0.75	1.12092e-21	0.92582	1	1	0.8	1	0	Minimal
Hylaeus deceptorius	1	0.866667	3.27198e-22	0.579422	1	1	0.769737	1	0	Minimal
Hylaeus gibbus	1	0.75	2.43866e-22	0.910135	1	1	0.774194	1	0	Minimal
Hylaeus imparilis	1	0.958702	0.0133917	0.849124	0.875486	1	0.787657	1	0.376139	High
Hylaeus kahri	1	0.888889	6.43228e-22	0.866745	0.888889	1	0.800395	1	0	Minimal
Hylaeus lineolatus	1	0.96875	8.75139e-21	0.967075	0.966592	1	0.780488	1	0.355301	High
Hylaeus longimaculus	1	0.967742	1.36188e-21	0.970763	0.967742	1	0.794872	1	0	Minimal
Hylaeus meridionalis	1	0.962274	0.00975542	0.863794	0.927369	1	0.77289	1	0.357988	High
Hylaeus punctatus	1	0.967742	1.15792e-20	0.879138	0.903226	1	0.78481	1	0.276579	Moderate
Hylaeus punctulatissimus	1	0.5	4.78229e-22	1	1	1	0.69697	1	0	Minimal
Hylaeus scutellatus	1	0.75	1.90084e-21	0.522233	1	1	0.8	1	0	Minimal
Hylaeus soror	1	0.857143	9.50636e-22	0.619016	0.857143	1	0.800654	1	0.0581626	Low
Hylaeus taeniolatus	1	0.972973	1.95834e-21	0.910343	0.944487	1	0.787234	1	0.408692	High
Hylaeus trifidus	1	0.727273	6.45523e-22	0.887625	1	1	0.772167	1	0	Minimal
Hylaeus variegatus	1	0.818182	1.33794e-21	0.5	1	1	0.758621	1	0	Minimal
Icteranthidium grohmanni	1	0.961538	5.27499e-20	0.846642	0.878008	1	0.793939	1	0.389042	High
Lasioglossum aegyptiellum	1	0.818182	2.90804e-22	0.985611	1	1	0.758621	1	0	Minimal
Lasioglossum aeratum	1	0.928571	7.14276e-22	0.556526	0.92562	1	0.8	1	0	Minimal
Lasioglossum albocinctum	1	0.833333	1.78036e-21	0.954314	1	1	0.8	1	0	Minimal
Lasioglossum anellum	1	0.98443	0.00796524	0.990954	0.938856	1	0.788235	1	0.35204	High
Lasioglossum bicallosum	1	0.833333	3.10905e-22	0.884205	1	1	0.8	1	0	Minimal
Lasioglossum bischoffi	1	0.75	1.72877e-21	0.906327	1	1	0.8	1	0	Minimal
Lasioglossum brevicorne	1	0.857143	4.08175e-22	0.99122	1	1	0.777778	1	0.0343324	Low
Lasioglossum clypeiferellum	1	0.933333	2.11557e-22	0.638299	1	1	0.769231	1	0.0406902	Low
Lasioglossum corvinum	1	0.857143	9.67888e-23	1	1	1	0.823529	1	0	Minimal
Lasioglossum cristula donatum	1	0.923077	1.28722e-22	0.969489	1	1	0.800189	1	0	Minimal
Lasioglossum damascenum	1	0.972973	1.1471e-19	0.861225	0.916409	1	0.787234	1	0.402302	High
Lasioglossum elegans	1	0.9	7.4163e-22	0.809438	1	1	0.8	1	0.233688	Moderate
Lasioglossum glabriusculum	1	0.857143	1.22223e-21	0.5	1	1	0.800654	1	0	Minimal
Lasioglossum haesitans	1	0.888889	6.67761e-22	0.805038	1	1	0.782609	1	0	Minimal
Lasioglossum imbecillum	1	0.928571	1.32343e-21	0.894184	0.926027	1	0.777778	1	0	Minimal
Lasioglossum interruptum	1	0.888889	1.07039e-21	0.760224	1	1	0.782609	1	0	Minimal
Lasioglossum laeve	1	0.909091	1.2843e-21	0.948104	1	1	0.785714	1	0	Minimal
Lasioglossum laevigatum	1	0.666667	4.47035e-22	0.908295	1	1	0.775	1	0	Minimal
Lasioglossum laticeps hellenicum	1	0.977778	2.03171e-20	0.928522	0.931116	1	0.79646	1	0.0275522	Low
Lasioglossum lativentre	1	0.909091	4.60833e-23	1	1	1	0.778822	1	0	Minimal
Lasioglossum leucozonium	1	0.952648	0.00891653	0.978002	0.936061	1	0.778123	1	0.28822	Moderate
Lasioglossum lineare	1	0.971029	0.00832472	0.992444	0.955044	1	0.773481	1	0.290726	Moderate
Lasioglossum littorale	1	0.5	4.75651e-22	1	1	1	0.69697	1	0	Minimal
Lasioglossum malachurum	1	0.98242	0.00532206	0.994651	0.95125	1	0.756598	1	0.456331	High
Lasioglossum marginatum	1	0.943396	8.99239e-18	0.985595	0.940925	1	0.749126	1	0.3359	High
Lasioglossum mesosclerum	1	0.5	6.06309e-22	1	1	1	0.714286	1	0	Minimal
Lasioglossum morio	1	0.941176	2.831e-22	0.947563	1	1	0.800111	1	0	Minimal
Lasioglossum obscuratum	1	0.7	2.94374e-22	0.92582	1	1	0.754986	1	0	Minimal
Lasioglossum pallens pallens	1	0.833333	4.17379e-22	0.774597	1	1	0.8	1	0	Minimal
Lasioglossum pauperatum	0.999566	0.938363	0.00848819	0.881443	0.958351	0.999132	0.784	0.979592	0.372622	High
Lasioglossum pauxillum	1	0.970588	7.00885e-21	0.657791	0.908756	1	0.795349	1	0.140931	Low
Lasioglossum perclavipes	1	0.947368	1.50498e-21	0.972921	0.944444	1	0.767755	1	0	Minimal
Lasioglossum pseudocaspicum	1	0.9	1.13566e-21	0.523355	0.893855	1	0.8	1	0	Minimal
Lasioglossum punctatissimum	1	0.962963	4.07658e-20	0.868323	0.923191	1	0.794289	1	0.388749	High
Lasioglossum puncticolle	1	0.833333	9.23312e-22	0.933075	1	1	0.762097	1	0	Minimal
Lasioglossum pygmaeum patulum	1	0.956522	7.92286e-21	0.790271	0.929547	1	0.789714	1	0.364117	High
Lasioglossum subaenescens asiaticum	1	0.888889	9.84778e-22	0.564665	0.888889	1	0.800395	1	0	Minimal
Lasioglossum transitorium	1	0.833333	1.20702e-21	0.696318	1	1	0.8	1	0	Minimal
Lasioglossum truncaticolle	1	0.857143	9.04722e-22	0.761191	1	1	0.800654	1	0	Minimal
Lasioglossum xanthopus	1	0.857143	3.73e-22	0.698548	0.857143	1	0.800654	1	0	Minimal
Lithurgus chrysurus	1	0.964286	1.24684e-20	0.916171	0.962963	1	0.788732	1	0.241455	Moderate
Lithurgus tibialis	1	0.857143	1.40524e-20	0.722238	0.857143	1	0.800654	1	0.150591	Moderate
Megachile albisecta	1	0.954545	9.9344e-22	0.941636	0.953514	1	0.792857	1	0.323532	High
Megachile albonotata	1	0.9375	1.04198e-21	0.957178	0.935551	1	0.780488	1	0	Minimal
Megachile anatolica	1	0.857143	6.45895e-22	0.855197	1	1	0.777778	1	0	Minimal
Megachile apicalis	1	0.971461	0.0154656	0.9449	0.94281	1	0.8	1	0	Minimal
Megachile ericetorum	1	0.9375	2.58984e-22	0.920265	1	1	0.790244	1	0	Minimal
Megachile fertoni	1	0.952381	1.24697e-21	0.936314	0.900249	1	0.792453	1	0	Minimal
Megachile giraudi	1	0.833333	1.03432e-21	0.965076	1	1	0.8	1	0	Minimal
Megachile leachella	1	0.846154	1.82472e-21	0.818642	0.920128	1	0.787879	1	0	Minimal
Megachile leucomalla	1	0.75	1.78551e-21	0.852803	1	1	0.8	1	0	Minimal
Megachile manicata	1	0.75	5.94143e-22	1	1	1	0.8	1	0	Minimal
Megachile melanopyga	1	0.714286	1.57645e-22	0.948683	1	1	0.777778	1	0	Minimal
Megachile montenegrensis	1	0.75	1.15137e-21	0.5	1	1	0.8	1	0	Minimal
Megachile pilicrus	1	0.933333	4.81568e-22	0.879049	1	1	0.789474	1	0.0433087	Low
Megachile pilidens	1	0.974585	0.0124183	0.964024	0.928571	1	0.770642	1	0.0475487	Low
Megachile strymonia	1	0.923077	2.47812e-21	0.90869	0.923077	1	0.787879	1	0.0434807	Low
Megachile tenuistriga	1	0.888889	1.26643e-21	0.5	1	1	0.800395	1	0.0336711	Low
Melecta funeraria	1	0.6	1.3469e-21	0.92582	1	1	0.741758	1	0	Minimal
Melecta italica	1	0.857143	2.08636e-21	0.5	1	1	0.777778	1	0	Minimal
Melecta luctuosa	1	0.75	1.05976e-21	0.894427	1	1	0.8	1	0	Minimal
Melecta obscura simulatrix	1	0.9375	7.38663e-22	0.843339	0.9375	1	0.8	1	0.0172028	Low
Melecta tuberculata	1	0.75	1.04548e-21	0.5	0.75	1	0.8	1	0	Minimal
Nomada agrestis	1	0.75	2.47155e-21	0.5766	1	1	0.763636	1	0	Minimal
Nomada babiyi	1	0.833333	4.50601e-22	0.628971	1	1	0.8	1	0	Minimal
Nomada basalis	1	0.95	1.34853e-21	0.659956	0.945347	1	0.784314	1	0.142025	Low
Nomada caspia	1	0.961538	9.66291e-22	0.795971	0.960799	1	0.787879	1	0	Minimal
Nomada diacantha	1	0.5	1.3586e-21	0.707107	1	1	0.727273	1	0	Minimal
Nomada ebmeri	1	0.5	5.1306e-22	1	1	1	0.714286	1	0	Minimal
Nomada erythrocephala	1	0.75	9.42093e-22	0.948683	1	1	0.763636	1	0	Minimal
Nomada femoralis	1	0.96	2.25642e-21	0.970799	0.96	1	0.78125	1	0	Minimal
Nomada flavoguttata	1	0.928571	2.75775e-21	0.926942	0.928571	1	0.8	1	0.276555	Moderate
Nomada fucata	1	0.95	1.08737e-21	0.948874	0.948752	1	0.792157	1	0	Minimal
Nomada furva	1	0.8	1.70452e-21	0.939858	1	1	0.801282	1	0	Minimal
Nomada furvoides	1	0.857143	1.12588e-21	0.952169	1	1	0.800654	1	0	Minimal
Nomada fuscicornis	1	0.8	8.65364e-22	0.52915	1	1	0.801282	1	0	Minimal
Nomada glaberrima	1	0.875	4.9775e-22	0.838792	1	1	0.8	1	0	Minimal
Nomada goodeniana	1	0.5	4.98734e-22	1	1	1	0.69697	1	0	Minimal
Nomada hera	1	0.9375	1.94069e-22	0.5	1	1	0.790244	1	0.0675733	Low
Nomada imperialis	1	0.75	1.75062e-21	0.654654	1	1	0.808081	1	0	Minimal
Nomada integra	1	0.833333	1.95861e-21	0.600445	0.847059	1	0.8	1	0.0140311	Low
Nomada lapillula	1	0.9	1.06193e-21	0.853167	1	1	0.784615	1	0.134399	Low
Nomada lateritia	1	0.75	4.98255e-22	1	1	1	0.727273	1	0	Minimal
Nomada lucidula	1	0.857143	1.41632e-21	0.802875	1	1	0.800654	1	0	Minimal
Nomada mutabilis	1	0.923077	2.3995e-22	0.839962	1	1	0.800189	1	0.00691618	Minimal
Nomada nausicaa	1	0.7	5.2438e-22	0.917011	1	1	0.769231	1	0	Minimal
Nomada nobilis	1	0.9375	1.01401e-21	0.938265	0.935551	1	0.810256	1	0.15874	Moderate
Nomada oculata	1	0.75	1.7079e-21	0.948683	1	1	0.8	1	0	Minimal
Nomada ottomanensis	1	0.75	3.44961e-21	0.575224	1	1	0.8	1	0	Minimal
Nomada pallispinosa	1	0.888889	7.56673e-22	0.5	1	1	0.782609	1	0	Minimal
Nomada propinqua	1	0.875	1.11401e-21	0.5	1	1	0.8	1	0.0404548	Low
Nomada rubricollis	1	0.954545	2.97288e-21	0.885568	0.953514	1	0.8	1	0.0439235	Low
Nomada striata	1	0.5	8.20464e-22	0.774597	1	1	0.763636	1	0	Minimal
Nomada tridentirostris	1	0.833333	4.11996e-22	0.957123	1	1	0.8	1	0.0182222	Low
Nomioides minutissimus	1	0.956522	4.26141e-21	0.696473	0.864198	1	0.793103	1	0.066266	Low
Osmia andrenoides	1	0.972222	2.56885e-21	0.953018	0.971382	1	0.791209	1	0.223774	Moderate
Osmia aurulenta	1	0.8	7.52697e-22	0.774597	1	1	0.769231	1	0	Minimal
Osmia bicornis globosa	1	0.958333	3.12279e-21	0.93953	0.913208	1	0.786885	1	0.162153	Moderate
Osmia bidentata	1	0.75	5.67576e-22	0.866025	1	1	0.763636	1	0	Minimal
Osmia caerulescens	1	0.969248	0.00787268	0.907809	0.936753	1	0.795181	1	0.355206	High
Osmia cephalotes longiceps	1	0.923077	2.08316e-22	0.870921	1	1	0.776292	1	0	Minimal
Osmia cyanoxantha	1	0.96	7.63042e-21	0.906666	0.959201	1	0.78125	1	0.0788038	Low
Osmia dimidiata dimidiata	1	0.916667	1.92213e-20	0.767791	0.912548	1	0.813793	1	0	Minimal
Osmia dives	1	0.818182	9.05641e-22	0.5	1	1	0.772167	1	0	Minimal
Osmia hellados	1	0.923077	1.35855e-21	0.939384	0.923077	1	0.764706	1	0	Minimal
Osmia laticauda	1	0.833333	9.53648e-22	0.948683	1	1	0.8	1	0	Minimal
Osmia ligurica	1	0.913043	8.59438e-21	0.966978	0.955577	1	0.80006	1	0.326383	High
Osmia moreensis	1	0.894737	5.03961e-22	0.945442	1	1	0.77551	1	0	Minimal
Osmia mustelina	1	0.9	4.91523e-20	0.5	0.888889	1	0.8	1	0	Minimal
Osmia nana	1	0.944444	7.82558e-22	0.603705	1	1	0.8	1	0.0572422	Low
Osmia niveata	1	0.916667	2.78412e-22	0.796114	1	1	0.787097	1	0	Minimal
Osmia niveocincta	1	0.923077	4.34652e-18	0.902957	0.919614	1	0.8125	1	0	Minimal
Osmia padri	1	0.75	6.26376e-22	1	1	1	0.8	1	0	Minimal
Osmia rhodoensis	1	0.923077	8.08508e-22	0.660877	0.923077	1	0.787879	1	0.0380957	Low
Osmia scutellaris	1	0.958333	6.35002e-22	0.981676	0.956522	1	0.8	1	0	Minimal
Osmia spinigera	1	0.875	9.08634e-22	0.881301	1	1	0.8	1	0	Minimal
Osmia subcornuta	1	0.777778	1.82054e-22	0.9759	1	1	0.766304	1	0	Minimal
Osmia sybarita	1	0.923077	1.96494e-22	0.898622	1	1	0.800189	1	0.178789	Moderate
Osmia teunisseni	1	0.8	9.8481e-22	0.5	1	1	0.801282	1	0	Minimal
Panurginus corpanus	1	0.727273	5.71739e-22	0.887625	1	1	0.758621	1	0	Minimal
Panurgus calcaratus	1	0.947368	6.07468e-22	0.859338	1	1	0.800089	1	0	Minimal
Protosmia glutinosa	1	0.857143	7.7219e-22	0.609449	1	1	0.800654	1	0	Minimal
Protosmia longiceps	1	0.888889	9.29659e-22	0.521478	1	1	0.800395	1	0	Minimal
Protosmia tiflensis	1	0.833333	4.80515e-22	0.786245	1	1	0.775	1	0	Minimal
Pseudapis bispinosa	1	0.928571	9.09809e-22	0.938583	0.928571	1	0.811765	1	0.212887	Moderate
Pseudapis diversipes	1	0.875	1.08251e-21	0.872597	0.9375	1	0.790244	1	0.18252	Moderate
Pseudapis equestris	1	0.923077	1.08842e-21	0.82788	0.923077	1	0.800189	1	0	Minimal
Pseudapis monstrosa	1	0.923077	1.39971e-21	0.968569	0.959133	1	0.787879	1	0.274992	Moderate
Pseudoanthidium nanum	1	0.857143	9.13408e-22	0.895979	1	1	0.800654	1	0.0557206	Low
Rhodanthidium septemdentatum	1	0.983333	9.0639e-21	0.983059	0.965435	1	0.776707	1	0.279492	Moderate
Rophites hartmanni	1	0.714286	2.46855e-22	0.941124	1	1	0.777778	1	0	Minimal
Sphecodes dusmeti	1	0.5	4.59392e-22	1	1	1	0.666667	1	0	Minimal
Sphecodes ephippius	1	0.857143	1.95346e-21	0.737285	0.857143	1	0.800654	1	0.00272392	Minimal
Sphecodes gibbus	1	0.833333	6.54398e-22	0.882367	1	1	0.8	1	0	Minimal
Sphecodes monilicornis	1	0.875	3.42413e-22	0.880005	1	1	0.780488	1	0.129051	Low
Sphecodes nomioidis	1	0.75	7.50529e-22	0.761965	0.881119	1	0.780952	1	0.221399	Moderate
Sphecodes puncticeps	1	0.857143	2.92655e-21	0.818333	0.857143	1	0.800654	1	0	Minimal
Stelis nasuta	1	0.888889	6.42025e-22	0.961912	1	1	0.818182	1	0	Minimal
Stelis signata	1	0.857143	1.59063e-21	0.5	0.857143	1	0.800654	1	0	Minimal
Systropha curvicornis	1	0.909091	1.39093e-21	0.681626	1	1	0.785714	1	0.300086	High
Systropha planidens	1	0.823529	3.09648e-22	0.852895	1	1	0.790698	1	0.315374	High
Thrincohalictus prognathus	1	0.5	2.49523e-21	0.547723	1	1	0.763636	1	0	Minimal
Thyreus histrionicus	1	0.75	1.81496e-21	0.908295	1	1	0.8	1	0	Minimal
Thyreus ramosus	1	0.916667	2.14041e-21	0.916764	0.912548	1	0.8	1	0.11856	Low
Xylocopa iris	1	0.982533	0.00832024	0.982752	0.931699	1	0.786894	1	0.421279	High
Xylocopa olivieri	1	0.972222	2.58475e-20	0.863599	0.915577	1	0.791209	1	0.0707946	Low
Xylocopa violacea	1	0.948798	0.0111309	0.988134	0.932559	1	0.770186	1	0.378456	High
									0	Minimal

## Sheet: Table S2
Taxon	Variable	Importance				Variable abbreviation	Variable name
Lasioglossum malachurum	PCQ	0.157504				PCQ	Prepitation of the coldest quarter
Lasioglossum lineare	PETCQ	0.139244				PETCQ	Potential evapotranspiration of the coldest quarter
Lasioglossum punctatissimum	AIT	0.1567				AIT	Thornthwaite's aridity index
Eucera seminuda	PETCQ	0.156451				ISO	Isothermality
Eucera curvitarsis	PETCQ	0.13732				-	Altitude
Eucera pseudeucnemidea	PCQ	0.160167				TPI	Topographic position index
Nomada caspia	PETCQ	0.144763				-	Slope
Andrena glidia	PETCQ	0.159668				-	Aspect
Icteranthidium grohmanni	ISO	0.129717				HLI	Heat load index
Eucera bidentata	PCQ	0.167021
Pseudapis monstrosa	Altitude	0.13022
Nomada femoralis	AIT	0.142347
Eucera rhodia	PETCQ	0.156371
Halictus asperulus	PETCQ	0.134266
Eucera obsoleta	PETCQ	0.147159
Osmia scutellaris	PETCQ	0.145973
Osmia cyanoxantha	PETCQ	0.150828
Andrena kriechbaumeri	PETCQ	0.13401
Amegilla quadrifasciata	PETCQ	0.155172
Nomioides minutissimus	PETCQ	0.141169
Andrena clypella	PETCQ	0.16436
Andrena merula	PCQ	0.171756
Osmia bicornis globosa	PETCQ	0.140952
Osmia ligurica	PCQ	0.136296
Anthophora plumipes	PETCQ	0.150227
Ceratina acuta	ISO	0.154545
Chelostoma mocsaryi	PCQ	0.170866
Megachile albisecta	PETCQ	0.151515
Lasioglossum lativentre	PETCQ	0.156445
Lasioglossum leucozonium	PCQ	0.152167
Nomada rubricollis	PETCQ	0.165094
Andrena brumanensis	PETCQ	0.182836
Andrena ovatula	PETCQ	0.170295
Megachile fertoni	PETCQ	0.147446
Hoplitis pallicornis	PETCQ	0.166667
Lasioglossum anellum	PCQ	0.134674
Andrena taraxaci	ISO	0.12664
Andrena taraxaci	PETCQ	0.12664
Eucera punctulata	PETCQ	0.166485
Colletes eous	ISO	0.144054
Nomada basalis	PETCQ	0.170915
Nomada fucata	PETCQ	0.14245
Panurgus calcaratus	PETCQ	0.178523
Ceratina dallatorreana	PETCQ	0.146351
Halictus patellatus taorminicus	PETCQ	0.157616
Halictus quadricinctus	PCQ	0.140927
Osmia moreensis	PETCQ	0.196429
Eucera vulpes	PETCQ	0.152494
Anthophora mucida	PETCQ	0.158418
Lasioglossum perclavipes	PETCQ	0.174845
Halictus phryganicus	ISO	0.131428
Osmia nana	PETCQ	0.167724
Anthidium dalmaticum	PETCQ	0.157785
Andrena schencki	PCQ	0.163255
Ceratina chalcites	PETCQ	0.198822
Amegilla ochroleuca	PETCQ	0.166338
Ceratina parvula	PETCQ	0.134074
Megachile ericetorum	PETCQ	0.153548
Chelostoma emarginatum	PETCQ	0.152418
Lasioglossum morio	PCQ	0.163728
Systropha planidens	PCQ	0.172355
Osmia caerulescens	AIT	0.140054
Habropoda ezonata	PCQ	0.148695
Pseudapis diversipes	PETCQ	0.15881
Andrena lamiana	PETCQ	0.162362
Nomada hera	PETCQ	0.174199
Eucera penicillata	PETCQ	0.170839
Apis mellifera	PCQ	0.159922
Xylocopa violacea	PCQ	0.153827
Andrena biarmica	PETCQ	0.177484
Ceratina nigroaenea	PETCQ	0.147803
Nomada nobilis	PETCQ	0.149575
Megachile albonotata	PCQ	0.137702
Melecta obscura simulatrix	PETCQ	0.161295
Andrena variabilis	PETCQ	0.149929
Sphecodes monilicornis	PETCQ	0.157853
Andrena humilis	PCQ	0.178207
Lasioglossum clypeiferellum	PCQ	0.153899
Eucera cineraria	PETCQ	0.181077
Xylocopa iris	PETCQ	0.141997
Eucera subtilis	PCQ	0.154254
Megachile pilicrus	PETCQ	0.151863
Eucera nigrifacies	TPI	0.154818
Hoplitis perezi	PETCQ	0.183839
Hylaeus deceptorius	ISO	0.160977
Pseudapis bispinosa	Altitude	0.172144
Andrena pilipes	PCQ	0.187754
Rhodanthidium septemdentatum	PCQ	0.135847
Andrena scita	PETCQ	0.153167
Eucera parnassia	PETCQ	0.142504
Lasioglossum aeratum	PETCQ	0.15335
Lasioglossum brevicorne	PETCQ	0.149182
Nomada flavoguttata	PETCQ	0.153584
Amegilla albigena	Altitude	0.143567
Andrena nigroaenea	PCQ	0.146318
Halictus tetrazonius	PETCQ	0.144674
Andrena bicolorata	PCQ	0.134087
Lasioglossum cristula donatum	PETCQ	0.18044
Lasioglossum imbecillum	PETCQ	0.159766
Andrena orientana	PETCQ	0.154301
Andrena hyemala	PETCQ	0.152868
Osmia niveocincta	PCQ	0.145062
Pseudapis equestris	ISO	0.153246
Megachile leachella	Slope	0.134241
Habropoda tarsata	PETCQ	0.156833
Hylaeus meridionalis	PCQ	0.140302
Andrena optata	PETCQ	0.174546
Hoplitis manicata	PETCQ	0.183296
Andrena acerba	PETCQ	0.19496
Megachile strymonia	PETCQ	0.172124
Osmia sybarita	Slope	0.141736
Eucera nigrilabris	PETCQ	0.172043
Habropoda zonatula	PETCQ	0.139752
Nomada mutabilis	PETCQ	0.171471
Anthophora rubricrus	PETCQ	0.151717
Osmia cephalotes longiceps	ISO	0.186832
Osmia hellados	PETCQ	0.188141
Osmia rhodoensis	PETCQ	0.146853
Andrena rugulosa	PETCQ	0.171804
Anthidium punctatum	ISO	0.153737
Lasioglossum puncticolle	PCQ	0.147348
Andrena cantiaca	PETCQ	0.163857
Andrena fuscosa fuscosa	Altitude	0.13806
Thyreus ramosus	PETCQ	0.155271
Amegilla salviae	PETCQ	0.150313
Hylaeus gibbus	PETCQ	0.161123
Eoanthidium insulare	PCQ	0.142405
Halictus smaragdulus	PETCQ	0.165217
Osmia dimidiata dimidiata	PETCQ	0.136456
Osmia dimidiata dimidiata	Slope	0.136456
Andrena limbata	ISO	0.140964
Andrena colletiformis	PETCQ	0.161538
Osmia niveata	ISO	0.162562
Lasioglossum marginatum	PETCQ	0.149082
Andrena wilhelmi	PETCQ	0.143878
Hylaeus variegatus	Slope	0.152278
Anthophora subterranea	PETCQ	0.155914
Dasypoda pyriformis	PCQ	0.149083
Eucera laxiscopa	PETCQ	0.148913
Andrena hesperia	PETCQ	0.145609
Eucera ebmeri	PETCQ	0.144737
Panurginus corpanus	PETCQ	0.147239
Hylaeus trifidus	PCQ	0.157895
Lasioglossum aegyptiellum	PETCQ	0.143149
Lasioglossum pseudocaspicum	PETCQ	0.154971
Hylaeus clypearis	PCQ	0.140787
Halictus graecus	PETCQ	0.157407
Ceratina cucurbitina	ISO	0.149968
Hoplitis yermasoyiae corcyraea	PETCQ	0.12451
Osmia dives	AIT	0.17734
Anthophora nigriceps	PCQ	0.172209
Systropha curvicornis	PETCQ	0.17402
Lasioglossum laeve	PETCQ	0.15222
Halictus holomelaenus	Slope	0.164491
Eucera nigrescens	PETCQ	0.149374
Eucera clypeata	Aspect	0.171429
Lasioglossum elegans	Altitude	0.159524
Nomada lapillula	PETCQ	0.152913
Hoplitis pici	ISO	0.140909
Lasioglossum obscuratum	PETCQ	0.146217
Eucera albofasciata	PETCQ	0.144288
Nomada nausicaa	AIT	0.160194
Colletes brevigena	Slope	0.145309
Hoplitis bisulca	PCQ	0.124304
Andrena labialis	Slope	0.190955
Osmia mustelina	PETCQ	0.150376
Chelostoma aegaeicum	PCQ	0.149871
Hoplitis graeca	ISO	0.142987
Andrena cinereophila	PCQ	0.14435
Anthidium florentinum	PETCQ	0.171598
Eucera rufa	Slope	0.140103
Eucera tricincta	Slope	0.157738
Ceratina nigrolabiata	Altitude	0.142578
Ceratina schwarzi	PCQ	0.127119
Ceratina schwarzi	AIT	0.127119
Ceratina schwarzi	Aspect	0.127119
Hylaeus angustatus	Slope	0.148289
Osmia subcornuta	AIT	0.175141
Lasioglossum interruptum	PETCQ	0.139659
Nomada pallispinosa	PETCQ	0.155251
Stelis nasuta	PCQ	0.144708
Anthophora dufourii	ISO	0.137097
Lasioglossum haesitans	PETCQ	0.166276
Megachile tenuistriga	PCQ	0.138702
Andrena alfkenella	HLI	0.132075
Hylaeus imparilis	PETCQ	0.146221
Hoplitis lysholmi	PETCQ	0.175562
Sphecodes nomioidis	Slope	0.141534
Eucera graeca	Altitude	0.140625
Lasioglossum subaenescens asiaticum	PETCQ	0.136175
Ceratina dentiventris	Slope	0.144476
Hylaeus kahri	PETCQ	0.139759
Protosmia longiceps	AIT	0.153639
Osmia spinigera	AIT	0.148477
Andrena abbreviata osychniukae	PCQ	0.132407
Halictus tectus	PETCQ	0.160508
Colletes similis	PETCQ	0.181586
Andrena paucisquama	PETCQ	0.129382
Andrena limata	ISO	0.12624
Eucera major	PETCQ	0.220447
Nomada glaberrima	PETCQ	0.150433
Nomada propinqua	PETCQ	0.143791
Andrena aeneiventris	PETCQ	0.156109
Lasioglossum pauperatum	PETCQ	0.153695
Pseudoanthidium nanum	AIT	0.137931
Pseudoanthidium nanum	Slope	0.137931
Megachile anatolica	ISO	0.128975
Ceylalictus variegatus	AIT	0.136525
Lithurgus tibialis	ISO	0.136364
Megachile melanopyga	ISO	0.157778
Nomada integra	AIT	0.154822
Sphecodes puncticeps	Slope	0.136792
Stelis signata	PCQ	0.136015
Melecta italica	AIT	0.155702
Protosmia glutinosa	AIT	0.159722
Protosmia glutinosa	PETCQ	0.159722
Andrena truncatilabris	ISO	0.123311
Halictus scabiosae	ISO	0.17094
Nomada furvoides	PETCQ	0.148069
Andrena thoracica	ISO	0.143885
Lasioglossum pygmaeum patulum	PETCQ	0.143899
Eucera pythagoras	PETCQ	0.154185
Hylaeus soror	Altitude	0.142544
Megachile giraudi	Altitude	0.142553
Ceratina zwakhalsi	HLI	0.136771
Lasioglossum truncaticolle	PETCQ	0.144487
Lasioglossum laticeps hellenicum	PETCQ	0.135509
Eucera furfurea	ISO	0.14881
Lasioglossum xanthopus	Slope	0.133721
Bombus argillaceus	AIT	0.136015
Eucera squamosa	PETCQ	0.160256
Hoplitis obtusa	PETCQ	0.160287
Hoplitis papaveris	Slope	0.133333
Lasioglossum corvinum	Altitude	0.139576
Eucera digitata	PCQ	0.155947
Lasioglossum glabriusculum	PCQ	0.142857
Rophites hartmanni	PETCQ	0.133562
Sphecodes ephippius	Altitude	0.139423
Halictus cochlearitarsis	ISO	0.141949
Nomada lucidula	ISO	0.158974
Bombus vestalis	AIT	0.135496
Dufourea wolfi	Slope	0.142586
Heriades crenulata	AIT	0.143678
Andrena tomora	PCQ	0.155102
Protosmia tiflensis	AIT	0.138182
Afranthidium carduele	PCQ	0.13289
Eucera kullenbergi	PETCQ	0.142322
Halictus ponticus	PCQ	0.149485
Nomada furva	PETCQ	0.132959
Nomada tridentirostris	PETCQ	0.178899
Osmia laticauda	PETCQ	0.165948
Andrena panurgimorpha	PCQ	0.13893
Halictus pentheri	PETCQ	0.162896
Anthidiellum breviusculum troodicum	PETCQ	0.13786
Lasioglossum pallens pallens	AIT	0.155512
Nomada babiyi	AIT	0.15625
Nomada babiyi	PETCQ	0.15625
Sphecodes gibbus	PETCQ	0.162621
Andrena larisana	PETCQ	0.130293
Anthophora dalmatica	PETCQ	0.158072
Megachile pilidens	PCQ	0.142214
Lasioglossum laevigatum	AIT	0.156863
Lasioglossum laevigatum	PETCQ	0.156863
Andrena sphecodimorpha	PETCQ	0.126582
Halictus cephalicus	PETCQ	0.138777
Lasioglossum albocinctum	PETCQ	0.125392
Lasioglossum bicallosum	PETCQ	0.165909
Lasioglossum transitorium	AIT	0.141732
Lasioglossum transitorium	PETCQ	0.141732
Andrena curiosa	PETCQ	0.153257
Andrena fuscocalcarata	PETCQ	0.155642
Hoplitis serainae	PCQ	0.12628
Halictus subauratus meridionalis	AIT	0.174107
Ceratina bispinosa	AIT	0.164251
Eucera multesima	AIT	0.141343
Eucera multesima	PETCQ	0.141343
Colletes albomaculatus	PCQ	0.140351
Amegilla magnilabris	PETCQ	0.157718
Andrena nigroolivacea	PCQ	0.134021
Andrena nigroolivacea	AIT	0.134021
Andrena fulvitarsis	PETCQ	0.159074
Chelostoma longifacies	PCQ	0.197802
Lasioglossum mesosclerum	PCQ	0.169811
Andrena asiatica	PCQ	0.14652
Andrena bicolor bicolor	AIT	0.236025
Andrena muscaria	PCQ	0.143885
Andrena muscaria	AIT	0.143885
Anthophora socia	PCQ	0.141393
Chelostoma foveolatum	PCQ	0.138889
Chelostoma foveolatum	TPI	0.138889
Chelostoma nasutum	AIT	0.165072
Coelioxys argenteus	AIT	0.152913
Eucera paraclypeata	Slope	0.164384
Halictus pollinosus	PCQ	0.170213
Melecta funeraria	AIT	0.149805
Andrena westensis	ISO	0.146075
Osmia aurulenta	PCQ	0.15873
Osmia aurulenta	AIT	0.15873
Osmia teunisseni	AIT	0.126697
Ancyla asiatica	Slope	0.131148
Andrena seminuda	AIT	0.165289
Anthophora rogenhoferi	Slope	0.128247
Eucera plumigera	Slope	0.183673
Hoplitis tigrina	PCQ	0.142857
Hoplitis tigrina	AIT	0.142857
Ceratina loewi	Altitude	0.123185
Nomada ebmeri	AIT	0.15444
Nomada fuscicornis	PCQ	0.149321
Osmia bidentata	PCQ	0.140086
Osmia bidentata	AIT	0.140086
Lasioglossum damascenum	PETCQ	0.156448
Hoplitis fabrei	PCQ	0.151961
Nomada agrestis	PCQ	0.132759
Nomada agrestis	AIT	0.132759
Thyreus histrionicus	AIT	0.167526
Nomada erythrocephala	PCQ	0.177515
Eucera dalmatica	ISO	0.123457
Eucera dalmatica	AIT	0.123457
Eucera dalmatica	PETCQ	0.123457
Bombus terrestris dalmatinus	AIT	0.145126
Hylaeus punctulatissimus	ISO	0.128205
Hylaeus punctulatissimus	AIT	0.128205
Hylaeus punctulatissimus	PETCQ	0.128205
Lasioglossum littorale	ISO	0.134228
Lasioglossum littorale	PETCQ	0.134228
Megachile manicata	PCQ	0.162602
Megachile montenegrensis	PCQ	0.163265
Andrena gamskrucki eburnea	AIT	0.149798
Andrena torda	AIT	0.134228
Andrena torda	PETCQ	0.134228
Osmia andrenoides	ISO	0.156259
Hoplitis illyrica	ISO	0.159218
Hylaeus cornutus	PCQ	0.183962
Lasioglossum bischoffi	Slope	0.125468
Megachile leucomalla	AIT	0.144681
Melecta luctuosa	AIT	0.128289
Thrincohalictus prognathus	PCQ	0.168067
Hylaeus taeniolatus	AIT	0.157952
Andrena dargia	AIT	0.144981
Andrena trimmerana	Altitude	0.123984
Anthidium rotundum	PCQ	0.153101
Halictus kessleri	PETCQ	0.156522
Halictus orientanus	PETCQ	0.14717
Hoplitis brachypogon carsophila	PCQ	0.152672
Xylocopa olivieri	AIT	0.154387
Nomada lateritia	PCQ	0.135135
Nomada oculata	PCQ	0.151822
Nomada ottomanensis	AIT	0.153005
Andrena oralis	PCQ	0.16129
Anthophora aestivalis	PCQ	0.125392
Anthophora aestivalis	AIT	0.125392
Anthophora robusta	Altitude	0.151163
Hylaeus scutellatus	TPI	0.136555
Nomada diacantha	PCQ	0.1875
Nomada goodeniana	Aspect	0.144788
Nomada striata	AIT	0.158103
Megachile apicalis	PCQ	0.146548
Osmia padri	TPI	0.139098
Andrena aciculata	TPI	0.126984
Andrena canohirta	PCQ	0.165289
Ceratina chalybea	PCQ	0.130682
Halictus tetrazonianellus	PETCQ	0.139955
Eoanthidium clypeare	Aspect	0.137993
Halictus grossellus	PETCQ	0.158333
Hofferia schmiedeknechti	AIT	0.142349
Hofferia schmiedeknechti	PETCQ	0.142349
Melecta tuberculata	PETCQ	0.168394
Nomada imperialis	PCQ	0.162736
Sphecodes dusmeti	AIT	0.136054
Sphecodes dusmeti	PETCQ	0.136054
Anthophora rutilans	PETCQ	0.165639
Lasioglossum pauxillum	PETCQ	0.159702
Hoplitis yermasoyiae yermasoyiae	PCQ	0.146689
Halictus brunnescens	PETCQ	0.149818
Anthophora crinipes	PETCQ	0.141537
Hylaeus punctatus	PETCQ	0.195338
Hylaeus longimaculus	PETCQ	0.176513
Hylaeus lineolatus	PETCQ	0.172554
Halictus resurgens	PETCQ	0.139021
Anthophora agama	PETCQ	0.159421
Halictus sexcinctus albohispidus	PETCQ	0.150698
Colletes cariniger	PETCQ	0.172941
Andrena neocypriaca	PCQ	0.143701
Lithurgus chrysurus	PETCQ	0.136282

## Sheet: Table S3
Period	Extrapolation	Type	GCM/RCP	Percentage	Most influential covariate
2020s	Type-1	Univariate	CCSM4 4.5	0.8	PCQ
	Type-2	Combinatorial	CCSM4 4.5	0
	None	Analogue	CCSM4 4.5	99.2
	Type-1	Univariate	CCSM4 8.5	0.84	PCQ
	Type-2	Combinatorial	CCSM4 8.5	0
	None	Analogue	CCSM4 8.5	99.16
	Type-1	Univariate	Ensemble 4.5	0.12	PCQ
	Type-2	Combinatorial	Ensemble 4.5	0
	None	Analogue	Ensemble 4.5	99.88
	Type-1	Univariate	Ensemble 8.5	0.13	PCQ
	Type-2	Combinatorial	Ensemble 8.5	0
	None	Analogue	Ensemble 8.5	99.87
	Type-1	Univariate	HadGEM2 4.5	1	PETCQ
	Type-2	Combinatorial	HadGEM2 4.5	0
	None	Analogue	HadGEM2 4.5	99
	Type-1	Univariate	HadGEM2 8.5	0.96	PETCQ
	Type-2	Combinatorial	HadGEM2 8.5	0
	None	Analogue	HadGEM2 8.5	99.04
2050s	Type-1	Univariate	CCSM4 4.5	0.41	PCQ
	Type-2	Combinatorial	CCSM4 4.5	0
	None	Analogue	CCSM4 4.5	99.59
	Type-1	Univariate	CCSM4 8.5	1.38	PCQ
	Type-2	Combinatorial	CCSM4 8.5	0
	None	Analogue	CCSM4 8.5	98.62
	Type-1	Univariate	Ensemble 4.5	0.17	AIT
	Type-2	Combinatorial	Ensemble 4.5	0
	None	Analogue	Ensemble 4.5	99.83
	Type-1	Univariate	Ensemble 8.5	0.55	PCQ
	Type-2	Combinatorial	Ensemble 8.5	0
	None	Analogue	Ensemble 8.5	99.45
	Type-1	Univariate	HadGEM2 4.5	1.03	PETCQ
	Type-2	Combinatorial	HadGEM2 4.5	0
	None	Analogue	HadGEM2 4.5	98.97
	Type-1	Univariate	HadGEM2 8.5	1.02	PETCQ
	Type-2	Combinatorial	HadGEM2 8.5	0
	None	Analogue	HadGEM2 8.5	98.98
2080s	Type-1	Univariate	CCSM4 4.5	1.59	PCQ
	Type-2	Combinatorial	CCSM4 4.5	0
	None	Analogue	CCSM4 4.5	98.41
	Type-1	Univariate	CCSM4 8.5	3.61	PCQ
	Type-2	Combinatorial	CCSM4 8.5	0
	None	Analogue	CCSM4 8.5	96.39
	Type-1	Univariate	Ensemble 4.5	0.38	PCQ
	Type-2	Combinatorial	Ensemble 4.5	0
	None	Analogue	Ensemble 4.5	99.62
	Type-1	Univariate	Ensemble 8.5	5.55	AIT
	Type-2	Combinatorial	Ensemble 8.5	0
	None	Analogue	Ensemble 8.5	94.45
	Type-1	Univariate	HadGEM2 4.5	0.98	PETCQ
	Type-2	Combinatorial	HadGEM2 4.5	0
	None	Analogue	HadGEM2 4.5	99.02
	Type-1	Univariate	HadGEM2 8.5	0.98	PETCQ
	Type-2	Combinatorial	HadGEM2 8.5	0
	None	Analogue	HadGEM2 8.5	99.02

## Sheet: Table S4
Taxon	Time-period	GCM	RCP	%Area loss
Afranthidium_carduele	2020s	CCSM4	4.5	-36.948
Afranthidium_carduele	2050s	CCSM4	4.5	-24.141
Afranthidium_carduele	2080s	CCSM4	4.5	-7.529
Afranthidium_carduele	2020s	CCSM4	8.5	-35.27
Afranthidium_carduele	2050s	CCSM4	8.5	-3.928
Afranthidium_carduele	2080s	CCSM4	8.5	-53.682
Afranthidium_carduele	2020s	Ensemble	4.5	-35.147
Afranthidium_carduele	2050s	Ensemble	4.5	-6.015
Afranthidium_carduele	2080s	Ensemble	4.5	-7.856
Afranthidium_carduele	2020s	Ensemble	8.5	-32.16
Afranthidium_carduele	2050s	Ensemble	8.5	-7.447
Afranthidium_carduele	2080s	Ensemble	8.5	-41.612
Afranthidium_carduele	2020s	HadGEM2	4.5	-22.463
Afranthidium_carduele	2050s	HadGEM2	4.5	-35.925
Afranthidium_carduele	2080s	HadGEM2	4.5	-52.823
Afranthidium_carduele	2020s	HadGEM2	8.5	-40.098
Afranthidium_carduele	2050s	HadGEM2	8.5	-56.506
Afranthidium_carduele	2080s	HadGEM2	8.5	-67.553
Amegilla_albigena	2020s	CCSM4	4.5	-27.794
Amegilla_albigena	2050s	CCSM4	4.5	-26.588
Amegilla_albigena	2080s	CCSM4	4.5	-32.972
Amegilla_albigena	2020s	CCSM4	8.5	-31.644
Amegilla_albigena	2050s	CCSM4	8.5	-12.768
Amegilla_albigena	2080s	CCSM4	8.5	-34.3
Amegilla_albigena	2020s	Ensemble	4.5	-22.649
Amegilla_albigena	2050s	Ensemble	4.5	-20.524
Amegilla_albigena	2080s	Ensemble	4.5	-19.119
Amegilla_albigena	2020s	Ensemble	8.5	-26.621
Amegilla_albigena	2050s	Ensemble	8.5	-15.49
Amegilla_albigena	2080s	Ensemble	8.5	-18.798
Amegilla_albigena	2020s	HadGEM2	4.5	-60.965
Amegilla_albigena	2050s	HadGEM2	4.5	-75.404
Amegilla_albigena	2080s	HadGEM2	4.5	-66.763
Amegilla_albigena	2020s	HadGEM2	8.5	-62.967
Amegilla_albigena	2050s	HadGEM2	8.5	-74.109
Amegilla_albigena	2080s	HadGEM2	8.5	-88.416
Amegilla_magnilabris	2020s	CCSM4	4.5	-14.57
Amegilla_magnilabris	2050s	CCSM4	4.5	-16.42
Amegilla_magnilabris	2080s	CCSM4	4.5	-20.201
Amegilla_magnilabris	2020s	CCSM4	8.5	-8.205
Amegilla_magnilabris	2050s	CCSM4	8.5	-17.607
Amegilla_magnilabris	2080s	CCSM4	8.5	-35.204
Amegilla_magnilabris	2020s	Ensemble	4.5	-16.581
Amegilla_magnilabris	2050s	Ensemble	4.5	-12.147
Amegilla_magnilabris	2080s	Ensemble	4.5	-22.092
Amegilla_magnilabris	2020s	Ensemble	8.5	-15.525
Amegilla_magnilabris	2050s	Ensemble	8.5	-15.606
Amegilla_magnilabris	2080s	Ensemble	8.5	-31.312
Amegilla_magnilabris	2020s	HadGEM2	4.5	-45.158
Amegilla_magnilabris	2050s	HadGEM2	4.5	-52.006
Amegilla_magnilabris	2080s	HadGEM2	4.5	-55.395
Amegilla_magnilabris	2020s	HadGEM2	8.5	-50.075
Amegilla_magnilabris	2050s	HadGEM2	8.5	-55.284
Amegilla_magnilabris	2080s	HadGEM2	8.5	-75.897
Amegilla_ochroleuca	2020s	CCSM4	4.5	-39.926
Amegilla_ochroleuca	2050s	CCSM4	4.5	-49.198
Amegilla_ochroleuca	2080s	CCSM4	4.5	-49.075
Amegilla_ochroleuca	2020s	CCSM4	8.5	-41.591
Amegilla_ochroleuca	2050s	CCSM4	8.5	-46.114
Amegilla_ochroleuca	2080s	CCSM4	8.5	-69.531
Amegilla_ochroleuca	2020s	Ensemble	4.5	-39.782
Amegilla_ochroleuca	2050s	Ensemble	4.5	-44.716
Amegilla_ochroleuca	2080s	Ensemble	4.5	-50.905
Amegilla_ochroleuca	2020s	Ensemble	8.5	-44.593
Amegilla_ochroleuca	2050s	Ensemble	8.5	-48.438
Amegilla_ochroleuca	2080s	Ensemble	8.5	-73.129
Amegilla_ochroleuca	2020s	HadGEM2	4.5	-63.939
Amegilla_ochroleuca	2050s	HadGEM2	4.5	-79.071
Amegilla_ochroleuca	2080s	HadGEM2	4.5	-80.921
Amegilla_ochroleuca	2020s	HadGEM2	8.5	-69.326
Amegilla_ochroleuca	2050s	HadGEM2	8.5	-85.3
Amegilla_ochroleuca	2080s	HadGEM2	8.5	-95.991
Amegilla_quadrifasciata	2020s	CCSM4	4.5	-31.917
Amegilla_quadrifasciata	2050s	CCSM4	4.5	-40.928
Amegilla_quadrifasciata	2080s	CCSM4	4.5	-37
Amegilla_quadrifasciata	2020s	CCSM4	8.5	-43.247
Amegilla_quadrifasciata	2050s	CCSM4	8.5	-26.323
Amegilla_quadrifasciata	2080s	CCSM4	8.5	-42.622
Amegilla_quadrifasciata	2020s	Ensemble	4.5	-37.672
Amegilla_quadrifasciata	2050s	Ensemble	4.5	-32.901
Amegilla_quadrifasciata	2080s	Ensemble	4.5	-30.913
Amegilla_quadrifasciata	2020s	Ensemble	8.5	-41.694
Amegilla_quadrifasciata	2050s	Ensemble	8.5	-29.418
Amegilla_quadrifasciata	2080s	Ensemble	8.5	-35.343
Amegilla_quadrifasciata	2020s	HadGEM2	4.5	-63.994
Amegilla_quadrifasciata	2050s	HadGEM2	4.5	-72.57
Amegilla_quadrifasciata	2080s	HadGEM2	4.5	-67.96
Amegilla_quadrifasciata	2020s	HadGEM2	8.5	-66.313
Amegilla_quadrifasciata	2050s	HadGEM2	8.5	-74.198
Amegilla_quadrifasciata	2080s	HadGEM2	8.5	-89.976
Amegilla_salviae	2020s	CCSM4	4.5	-23.219
Amegilla_salviae	2050s	CCSM4	4.5	-20.976
Amegilla_salviae	2080s	CCSM4	4.5	-53.562
Amegilla_salviae	2020s	CCSM4	8.5	-13.149
Amegilla_salviae	2050s	CCSM4	8.5	-26.693
Amegilla_salviae	2080s	CCSM4	8.5	-70.756
Amegilla_salviae	2020s	Ensemble	4.5	-25.066
Amegilla_salviae	2050s	Ensemble	4.5	-23.219
Amegilla_salviae	2080s	Ensemble	4.5	-58.399
Amegilla_salviae	2020s	Ensemble	8.5	-25.418
Amegilla_salviae	2050s	Ensemble	8.5	-20.58
Amegilla_salviae	2080s	Ensemble	8.5	-58.883
Amegilla_salviae	2020s	HadGEM2	4.5	-59.323
Amegilla_salviae	2050s	HadGEM2	4.5	-77.968
Amegilla_salviae	2080s	HadGEM2	4.5	-84.477
Amegilla_salviae	2020s	HadGEM2	8.5	-69.261
Amegilla_salviae	2050s	HadGEM2	8.5	-86.983
Amegilla_salviae	2080s	HadGEM2	8.5	-89.754
Ancyla_asiatica	2020s	CCSM4	4.5	-56.114
Ancyla_asiatica	2050s	CCSM4	4.5	-48.253
Ancyla_asiatica	2080s	CCSM4	4.5	-64.192
Ancyla_asiatica	2020s	CCSM4	8.5	-41.048
Ancyla_asiatica	2050s	CCSM4	8.5	-62.882
Ancyla_asiatica	2080s	CCSM4	8.5	-60.48
Ancyla_asiatica	2020s	Ensemble	4.5	-46.507
Ancyla_asiatica	2050s	Ensemble	4.5	-27.074
Ancyla_asiatica	2080s	Ensemble	4.5	-49.563
Ancyla_asiatica	2020s	Ensemble	8.5	-20.961
Ancyla_asiatica	2050s	Ensemble	8.5	-37.555
Ancyla_asiatica	2080s	Ensemble	8.5	-54.585
Ancyla_asiatica	2020s	HadGEM2	4.5	-20.306
Ancyla_asiatica	2050s	HadGEM2	4.5	-59.607
Ancyla_asiatica	2080s	HadGEM2	4.5	-47.38
Ancyla_asiatica	2020s	HadGEM2	8.5	-63.319
Ancyla_asiatica	2050s	HadGEM2	8.5	-59.825
Ancyla_asiatica	2080s	HadGEM2	8.5	-70.742
Andrena_abbreviata_osychniukae	2020s	CCSM4	4.5	-12.626
Andrena_abbreviata_osychniukae	2050s	CCSM4	4.5	-6.508
Andrena_abbreviata_osychniukae	2080s	CCSM4	4.5	-17.182
Andrena_abbreviata_osychniukae	2020s	CCSM4	8.5	-3.384
Andrena_abbreviata_osychniukae	2050s	CCSM4	8.5	-12.138
Andrena_abbreviata_osychniukae	2080s	CCSM4	8.5	-48.096
Andrena_abbreviata_osychniukae	2020s	Ensemble	4.5	-5.923
Andrena_abbreviata_osychniukae	2050s	Ensemble	4.5	-2.961
Andrena_abbreviata_osychniukae	2080s	Ensemble	4.5	-12.496
Andrena_abbreviata_osychniukae	2020s	Ensemble	8.5	-1.269
Andrena_abbreviata_osychniukae	2050s	Ensemble	8.5	-5.988
Andrena_abbreviata_osychniukae	2080s	Ensemble	8.5	-16.824
Andrena_abbreviata_osychniukae	2020s	HadGEM2	4.5	-47.088
Andrena_abbreviata_osychniukae	2050s	HadGEM2	4.5	-69.411
Andrena_abbreviata_osychniukae	2080s	HadGEM2	4.5	-53.075
Andrena_abbreviata_osychniukae	2020s	HadGEM2	8.5	-52.457
Andrena_abbreviata_osychniukae	2050s	HadGEM2	8.5	-61.829
Andrena_abbreviata_osychniukae	2080s	HadGEM2	8.5	-66.189
Andrena_acerba	2020s	CCSM4	4.5	-30.532
Andrena_acerba	2050s	CCSM4	4.5	-30.825
Andrena_acerba	2080s	CCSM4	4.5	-41.393
Andrena_acerba	2020s	CCSM4	8.5	-23.51
Andrena_acerba	2050s	CCSM4	8.5	-40.332
Andrena_acerba	2080s	CCSM4	8.5	-65.545
Andrena_acerba	2020s	Ensemble	4.5	-22.365
Andrena_acerba	2050s	Ensemble	4.5	-27.112
Andrena_acerba	2080s	Ensemble	4.5	-44.325
Andrena_acerba	2020s	Ensemble	8.5	-26.316
Andrena_acerba	2050s	Ensemble	8.5	-42.594
Andrena_acerba	2080s	Ensemble	8.5	-57.42
Andrena_acerba	2020s	HadGEM2	4.5	-39.732
Andrena_acerba	2050s	HadGEM2	4.5	-58.732
Andrena_acerba	2080s	HadGEM2	4.5	-69.789
Andrena_acerba	2020s	HadGEM2	8.5	-55.507
Andrena_acerba	2050s	HadGEM2	8.5	-71.478
Andrena_acerba	2080s	HadGEM2	8.5	-88.734
Andrena_aciculata	2020s	CCSM4	4.5	0.984
Andrena_aciculata	2050s	CCSM4	4.5	2.491
Andrena_aciculata	2080s	CCSM4	4.5	-8.303
Andrena_aciculata	2020s	CCSM4	8.5	5.873
Andrena_aciculata	2050s	CCSM4	8.5	8.149
Andrena_aciculata	2080s	CCSM4	8.5	-23.493
Andrena_aciculata	2020s	Ensemble	4.5	0.615
Andrena_aciculata	2050s	Ensemble	4.5	2.614
Andrena_aciculata	2080s	Ensemble	4.5	-8.333
Andrena_aciculata	2020s	Ensemble	8.5	-1.015
Andrena_aciculata	2050s	Ensemble	8.5	1.845
Andrena_aciculata	2080s	Ensemble	8.5	-23.032
Andrena_aciculata	2020s	HadGEM2	4.5	-40.683
Andrena_aciculata	2050s	HadGEM2	4.5	-52.337
Andrena_aciculata	2080s	HadGEM2	4.5	-52.245
Andrena_aciculata	2020s	HadGEM2	8.5	-46.218
Andrena_aciculata	2050s	HadGEM2	8.5	-55.012
Andrena_aciculata	2080s	HadGEM2	8.5	-62.608
Andrena_aeneiventris	2020s	CCSM4	4.5	-49.021
Andrena_aeneiventris	2050s	CCSM4	4.5	-49.978
Andrena_aeneiventris	2080s	CCSM4	4.5	-51.218
Andrena_aeneiventris	2020s	CCSM4	8.5	-38.882
Andrena_aeneiventris	2050s	CCSM4	8.5	-52.85
Andrena_aeneiventris	2080s	CCSM4	8.5	-65.144
Andrena_aeneiventris	2020s	Ensemble	4.5	-43.103
Andrena_aeneiventris	2050s	Ensemble	4.5	-44.626
Andrena_aeneiventris	2080s	Ensemble	4.5	-55.983
Andrena_aeneiventris	2020s	Ensemble	8.5	-42.798
Andrena_aeneiventris	2050s	Ensemble	8.5	-50.109
Andrena_aeneiventris	2080s	Ensemble	8.5	-57.441
Andrena_aeneiventris	2020s	HadGEM2	4.5	-48.499
Andrena_aeneiventris	2050s	HadGEM2	4.5	-57.876
Andrena_aeneiventris	2080s	HadGEM2	4.5	-66.732
Andrena_aeneiventris	2020s	HadGEM2	8.5	-56.593
Andrena_aeneiventris	2050s	HadGEM2	8.5	-69.343
Andrena_aeneiventris	2080s	HadGEM2	8.5	-89.164
Andrena_alfkenella	2020s	CCSM4	4.5	-29.114
Andrena_alfkenella	2050s	CCSM4	4.5	-29.812
Andrena_alfkenella	2080s	CCSM4	4.5	-31.904
Andrena_alfkenella	2020s	CCSM4	8.5	-25.575
Andrena_alfkenella	2050s	CCSM4	8.5	-25.854
Andrena_alfkenella	2080s	CCSM4	8.5	-39.976
Andrena_alfkenella	2020s	Ensemble	4.5	-29.114
Andrena_alfkenella	2050s	Ensemble	4.5	-26.883
Andrena_alfkenella	2080s	Ensemble	4.5	-33.944
Andrena_alfkenella	2020s	Ensemble	8.5	-29.603
Andrena_alfkenella	2050s	Ensemble	8.5	-28.225
Andrena_alfkenella	2080s	Ensemble	8.5	-44.107
Andrena_alfkenella	2020s	HadGEM2	4.5	-42.416
Andrena_alfkenella	2050s	HadGEM2	4.5	-49.93
Andrena_alfkenella	2080s	HadGEM2	4.5	-50.854
Andrena_alfkenella	2020s	HadGEM2	8.5	-50.157
Andrena_alfkenella	2050s	HadGEM2	8.5	-53.574
Andrena_alfkenella	2080s	HadGEM2	8.5	-70.624
Andrena_asiatica	2020s	CCSM4	4.5	-20.56
Andrena_asiatica	2050s	CCSM4	4.5	-23.543
Andrena_asiatica	2080s	CCSM4	4.5	-29.004
Andrena_asiatica	2020s	CCSM4	8.5	-14.181
Andrena_asiatica	2050s	CCSM4	8.5	-14.732
Andrena_asiatica	2080s	CCSM4	8.5	-69.803
Andrena_asiatica	2020s	Ensemble	4.5	-14.089
Andrena_asiatica	2050s	Ensemble	4.5	-18.265
Andrena_asiatica	2080s	Ensemble	4.5	-32.446
Andrena_asiatica	2020s	Ensemble	8.5	-18.862
Andrena_asiatica	2050s	Ensemble	8.5	-15.374
Andrena_asiatica	2080s	Ensemble	8.5	-49.013
Andrena_asiatica	2020s	HadGEM2	4.5	-69.344
Andrena_asiatica	2050s	HadGEM2	4.5	-78.844
Andrena_asiatica	2080s	HadGEM2	4.5	-82.515
Andrena_asiatica	2020s	HadGEM2	8.5	-75.447
Andrena_asiatica	2050s	HadGEM2	8.5	-81.505
Andrena_asiatica	2080s	HadGEM2	8.5	-88.114
Andrena_biarmica	2020s	CCSM4	4.5	-43.347
Andrena_biarmica	2050s	CCSM4	4.5	-50.847
Andrena_biarmica	2080s	CCSM4	4.5	-54.876
Andrena_biarmica	2020s	CCSM4	8.5	-35.124
Andrena_biarmica	2050s	CCSM4	8.5	-52.252
Andrena_biarmica	2080s	CCSM4	8.5	-65.331
Andrena_biarmica	2020s	Ensemble	4.5	-40.888
Andrena_biarmica	2050s	Ensemble	4.5	-47.045
Andrena_biarmica	2080s	Ensemble	4.5	-57.066
Andrena_biarmica	2020s	Ensemble	8.5	-40.909
Andrena_biarmica	2050s	Ensemble	8.5	-50.289
Andrena_biarmica	2080s	Ensemble	8.5	-68.306
Andrena_biarmica	2020s	HadGEM2	4.5	-43.512
Andrena_biarmica	2050s	HadGEM2	4.5	-67.913
Andrena_biarmica	2080s	HadGEM2	4.5	-76.033
Andrena_biarmica	2020s	HadGEM2	8.5	-57.087
Andrena_biarmica	2050s	HadGEM2	8.5	-77.603
Andrena_biarmica	2080s	HadGEM2	8.5	-89.669
Andrena_bicolor_bicolor	2020s	CCSM4	4.5	-11.697
Andrena_bicolor_bicolor	2050s	CCSM4	4.5	-11.979
Andrena_bicolor_bicolor	2080s	CCSM4	4.5	-16.189
Andrena_bicolor_bicolor	2020s	CCSM4	8.5	-1.693
Andrena_bicolor_bicolor	2050s	CCSM4	8.5	-14.735
Andrena_bicolor_bicolor	2080s	CCSM4	8.5	-46.115
Andrena_bicolor_bicolor	2020s	Ensemble	4.5	-16.688
Andrena_bicolor_bicolor	2050s	Ensemble	4.5	-8.572
Andrena_bicolor_bicolor	2080s	Ensemble	4.5	-26.215
Andrena_bicolor_bicolor	2020s	Ensemble	8.5	-11.263
Andrena_bicolor_bicolor	2050s	Ensemble	8.5	-10.091
Andrena_bicolor_bicolor	2080s	Ensemble	8.5	-31.966
Andrena_bicolor_bicolor	2020s	HadGEM2	4.5	-36.133
Andrena_bicolor_bicolor	2050s	HadGEM2	4.5	-39.844
Andrena_bicolor_bicolor	2080s	HadGEM2	4.5	-53.472
Andrena_bicolor_bicolor	2020s	HadGEM2	8.5	-53.841
Andrena_bicolor_bicolor	2050s	HadGEM2	8.5	-49.957
Andrena_bicolor_bicolor	2080s	HadGEM2	8.5	-74.783
Andrena_bicolorata	2020s	CCSM4	4.5	-23.462
Andrena_bicolorata	2050s	CCSM4	4.5	-18.338
Andrena_bicolorata	2080s	CCSM4	4.5	-25.697
Andrena_bicolorata	2020s	CCSM4	8.5	-13.511
Andrena_bicolorata	2050s	CCSM4	8.5	-22.493
Andrena_bicolorata	2080s	CCSM4	8.5	-54.322
Andrena_bicolorata	2020s	Ensemble	4.5	-13.492
Andrena_bicolorata	2050s	Ensemble	4.5	-12.265
Andrena_bicolorata	2080s	Ensemble	4.5	-23.561
Andrena_bicolorata	2020s	Ensemble	8.5	-10.861
Andrena_bicolorata	2050s	Ensemble	8.5	-21.939
Andrena_bicolorata	2080s	Ensemble	8.5	-43.996
Andrena_bicolorata	2020s	HadGEM2	4.5	-20.712
Andrena_bicolorata	2050s	HadGEM2	4.5	-40.574
Andrena_bicolorata	2080s	HadGEM2	4.5	-43.264
Andrena_bicolorata	2020s	HadGEM2	8.5	-32.067
Andrena_bicolorata	2050s	HadGEM2	8.5	-47.517
Andrena_bicolorata	2080s	HadGEM2	8.5	-76.34
Andrena_brumanensis	2020s	CCSM4	4.5	-42.971
Andrena_brumanensis	2050s	CCSM4	4.5	-49.737
Andrena_brumanensis	2080s	CCSM4	4.5	-50.409
Andrena_brumanensis	2020s	CCSM4	8.5	-39.306
Andrena_brumanensis	2050s	CCSM4	8.5	-51.985
Andrena_brumanensis	2080s	CCSM4	8.5	-64.212
Andrena_brumanensis	2020s	Ensemble	4.5	-41.114
Andrena_brumanensis	2050s	Ensemble	4.5	-41.028
Andrena_brumanensis	2080s	Ensemble	4.5	-55.112
Andrena_brumanensis	2020s	Ensemble	8.5	-42.384
Andrena_brumanensis	2050s	Ensemble	8.5	-49.505
Andrena_brumanensis	2080s	Ensemble	8.5	-69.134
Andrena_brumanensis	2020s	HadGEM2	4.5	-56.309
Andrena_brumanensis	2050s	HadGEM2	4.5	-68.584
Andrena_brumanensis	2080s	HadGEM2	4.5	-73.507
Andrena_brumanensis	2020s	HadGEM2	8.5	-63.32
Andrena_brumanensis	2050s	HadGEM2	8.5	-76.585
Andrena_brumanensis	2080s	HadGEM2	8.5	-94.833
Andrena_canohirta	2020s	CCSM4	4.5	-4.679
Andrena_canohirta	2050s	CCSM4	4.5	-17.446
Andrena_canohirta	2080s	CCSM4	4.5	-9.596
Andrena_canohirta	2020s	CCSM4	8.5	11.697
Andrena_canohirta	2050s	CCSM4	8.5	-19.984
Andrena_canohirta	2080s	CCSM4	8.5	-69.627
Andrena_canohirta	2020s	Ensemble	4.5	-13.164
Andrena_canohirta	2050s	Ensemble	4.5	-14.393
Andrena_canohirta	2080s	Ensemble	4.5	-24.822
Andrena_canohirta	2020s	Ensemble	8.5	-14.235
Andrena_canohirta	2050s	Ensemble	8.5	-15.781
Andrena_canohirta	2080s	Ensemble	8.5	-56.82
Andrena_canohirta	2020s	HadGEM2	4.5	-61.618
Andrena_canohirta	2050s	HadGEM2	4.5	-69.31
Andrena_canohirta	2080s	HadGEM2	4.5	-76.566
Andrena_canohirta	2020s	HadGEM2	8.5	-69.667
Andrena_canohirta	2050s	HadGEM2	8.5	-73.236
Andrena_canohirta	2080s	HadGEM2	8.5	-72.918
Andrena_cantiaca	2020s	CCSM4	4.5	-49.533
Andrena_cantiaca	2050s	CCSM4	4.5	-58.925
Andrena_cantiaca	2080s	CCSM4	4.5	-80.654
Andrena_cantiaca	2020s	CCSM4	8.5	-40.981
Andrena_cantiaca	2050s	CCSM4	8.5	-77.15
Andrena_cantiaca	2080s	CCSM4	8.5	-94.159
Andrena_cantiaca	2020s	Ensemble	4.5	-58.458
Andrena_cantiaca	2050s	Ensemble	4.5	-73.178
Andrena_cantiaca	2080s	Ensemble	4.5	-87.383
Andrena_cantiaca	2020s	Ensemble	8.5	-56.963
Andrena_cantiaca	2050s	Ensemble	8.5	-76.682
Andrena_cantiaca	2080s	Ensemble	8.5	-90.841
Andrena_cantiaca	2020s	HadGEM2	4.5	-65.234
Andrena_cantiaca	2050s	HadGEM2	4.5	-84.252
Andrena_cantiaca	2080s	HadGEM2	4.5	-91.121
Andrena_cantiaca	2020s	HadGEM2	8.5	-85.047
Andrena_cantiaca	2050s	HadGEM2	8.5	-91.869
Andrena_cantiaca	2080s	HadGEM2	8.5	-95.28
Andrena_cinereophila	2020s	CCSM4	4.5	-30.596
Andrena_cinereophila	2050s	CCSM4	4.5	-25.224
Andrena_cinereophila	2080s	CCSM4	4.5	-40.703
Andrena_cinereophila	2020s	CCSM4	8.5	-34.828
Andrena_cinereophila	2050s	CCSM4	8.5	-19.792
Andrena_cinereophila	2080s	CCSM4	8.5	-32.42
Andrena_cinereophila	2020s	Ensemble	4.5	-19.107
Andrena_cinereophila	2050s	Ensemble	4.5	-15.489
Andrena_cinereophila	2080s	Ensemble	4.5	-16.809
Andrena_cinereophila	2020s	Ensemble	8.5	-25.486
Andrena_cinereophila	2050s	Ensemble	8.5	-11.67
Andrena_cinereophila	2080s	Ensemble	8.5	-20.982
Andrena_cinereophila	2020s	HadGEM2	4.5	-49.803
Andrena_cinereophila	2050s	HadGEM2	4.5	-64.789
Andrena_cinereophila	2080s	HadGEM2	4.5	-54.318
Andrena_cinereophila	2020s	HadGEM2	8.5	-54.913
Andrena_cinereophila	2050s	HadGEM2	8.5	-63.408
Andrena_cinereophila	2080s	HadGEM2	8.5	-84.108
Andrena_clypella	2020s	CCSM4	4.5	-26.834
Andrena_clypella	2050s	CCSM4	4.5	-31.921
Andrena_clypella	2080s	CCSM4	4.5	-38.417
Andrena_clypella	2020s	CCSM4	8.5	-28.919
Andrena_clypella	2050s	CCSM4	8.5	-35.18
Andrena_clypella	2080s	CCSM4	8.5	-55.109
Andrena_clypella	2020s	Ensemble	4.5	-27.782
Andrena_clypella	2050s	Ensemble	4.5	-26.743
Andrena_clypella	2080s	Ensemble	4.5	-33.46
Andrena_clypella	2020s	Ensemble	8.5	-33.263
Andrena_clypella	2050s	Ensemble	8.5	-30.329
Andrena_clypella	2080s	Ensemble	8.5	-49.788
Andrena_clypella	2020s	HadGEM2	4.5	-59.908
Andrena_clypella	2050s	HadGEM2	4.5	-71.331
Andrena_clypella	2080s	HadGEM2	4.5	-72.051
Andrena_clypella	2020s	HadGEM2	8.5	-67.185
Andrena_clypella	2050s	HadGEM2	8.5	-74.924
Andrena_clypella	2080s	HadGEM2	8.5	-90.335
Andrena_colletiformis	2020s	CCSM4	4.5	-50.346
Andrena_colletiformis	2050s	CCSM4	4.5	-54.372
Andrena_colletiformis	2080s	CCSM4	4.5	-56.446
Andrena_colletiformis	2020s	CCSM4	8.5	-43.697
Andrena_colletiformis	2050s	CCSM4	8.5	-59.313
Andrena_colletiformis	2080s	CCSM4	8.5	-72.997
Andrena_colletiformis	2020s	Ensemble	4.5	-48.312
Andrena_colletiformis	2050s	Ensemble	4.5	-51.667
Andrena_colletiformis	2080s	Ensemble	4.5	-62.058
Andrena_colletiformis	2020s	Ensemble	8.5	-46.381
Andrena_colletiformis	2050s	Ensemble	8.5	-60.675
Andrena_colletiformis	2080s	Ensemble	8.5	-79.585
Andrena_colletiformis	2020s	HadGEM2	4.5	-38.715
Andrena_colletiformis	2050s	HadGEM2	4.5	-57.076
Andrena_colletiformis	2080s	HadGEM2	4.5	-68.625
Andrena_colletiformis	2020s	HadGEM2	8.5	-50.752
Andrena_colletiformis	2050s	HadGEM2	8.5	-71.777
Andrena_colletiformis	2080s	HadGEM2	8.5	-92.497
Andrena_curiosa	2020s	CCSM4	4.5	-27.73
Andrena_curiosa	2050s	CCSM4	4.5	-42.894
Andrena_curiosa	2080s	CCSM4	4.5	-49.74
Andrena_curiosa	2020s	CCSM4	8.5	-22.964
Andrena_curiosa	2050s	CCSM4	8.5	-36.049
Andrena_curiosa	2080s	CCSM4	8.5	-84.662
Andrena_curiosa	2020s	Ensemble	4.5	-27.036
Andrena_curiosa	2050s	Ensemble	4.5	-40.555
Andrena_curiosa	2080s	Ensemble	4.5	-55.026
Andrena_curiosa	2020s	Ensemble	8.5	-35.615
Andrena_curiosa	2050s	Ensemble	8.5	-40.468
Andrena_curiosa	2080s	Ensemble	8.5	-79.549
Andrena_curiosa	2020s	HadGEM2	4.5	-44.367
Andrena_curiosa	2050s	HadGEM2	4.5	-81.456
Andrena_curiosa	2080s	HadGEM2	4.5	-84.402
Andrena_curiosa	2020s	HadGEM2	8.5	-67.678
Andrena_curiosa	2050s	HadGEM2	8.5	-87.522
Andrena_curiosa	2080s	HadGEM2	8.5	-89.081
Andrena_dargia	2020s	CCSM4	4.5	-28.583
Andrena_dargia	2050s	CCSM4	4.5	-29.464
Andrena_dargia	2080s	CCSM4	4.5	-59.408
Andrena_dargia	2020s	CCSM4	8.5	-14.972
Andrena_dargia	2050s	CCSM4	8.5	-57.726
Andrena_dargia	2080s	CCSM4	8.5	-79.664
Andrena_dargia	2020s	Ensemble	4.5	-37.71
Andrena_dargia	2050s	Ensemble	4.5	-41.633
Andrena_dargia	2080s	Ensemble	4.5	-67.654
Andrena_dargia	2020s	Ensemble	8.5	-34.107
Andrena_dargia	2050s	Ensemble	8.5	-48.359
Andrena_dargia	2080s	Ensemble	8.5	-80.384
Andrena_dargia	2020s	HadGEM2	4.5	-56.285
Andrena_dargia	2050s	HadGEM2	4.5	-77.662
Andrena_dargia	2080s	HadGEM2	4.5	-87.43
Andrena_dargia	2020s	HadGEM2	8.5	-77.262
Andrena_dargia	2050s	HadGEM2	8.5	-87.75
Andrena_dargia	2080s	HadGEM2	8.5	-97.038
Andrena_fulvitarsis	2020s	CCSM4	4.5	-29.607
Andrena_fulvitarsis	2050s	CCSM4	4.5	-33.762
Andrena_fulvitarsis	2080s	CCSM4	4.5	-43.601
Andrena_fulvitarsis	2020s	CCSM4	8.5	-38.831
Andrena_fulvitarsis	2050s	CCSM4	8.5	-36.631
Andrena_fulvitarsis	2080s	CCSM4	8.5	-61.521
Andrena_fulvitarsis	2020s	Ensemble	4.5	-25.418
Andrena_fulvitarsis	2050s	Ensemble	4.5	-42.211
Andrena_fulvitarsis	2080s	Ensemble	4.5	-41.665
Andrena_fulvitarsis	2020s	Ensemble	8.5	-38.708
Andrena_fulvitarsis	2050s	Ensemble	8.5	-34.941
Andrena_fulvitarsis	2080s	Ensemble	8.5	-56.751
Andrena_fulvitarsis	2020s	HadGEM2	4.5	-74.652
Andrena_fulvitarsis	2050s	HadGEM2	4.5	-86.024
Andrena_fulvitarsis	2080s	HadGEM2	4.5	-84.51
Andrena_fulvitarsis	2020s	HadGEM2	8.5	-79.106
Andrena_fulvitarsis	2050s	HadGEM2	8.5	-85.883
Andrena_fulvitarsis	2080s	HadGEM2	8.5	-90.882
Andrena_fuscocalcarata	2020s	CCSM4	4.5	-36.245
Andrena_fuscocalcarata	2050s	CCSM4	4.5	-67.1
Andrena_fuscocalcarata	2080s	CCSM4	4.5	-74.164
Andrena_fuscocalcarata	2020s	CCSM4	8.5	-33.086
Andrena_fuscocalcarata	2050s	CCSM4	8.5	-62.639
Andrena_fuscocalcarata	2080s	CCSM4	8.5	-90.892
Andrena_fuscocalcarata	2020s	Ensemble	4.5	-33.643
Andrena_fuscocalcarata	2050s	Ensemble	4.5	-69.517
Andrena_fuscocalcarata	2080s	Ensemble	4.5	-82.9
Andrena_fuscocalcarata	2020s	Ensemble	8.5	-47.026
Andrena_fuscocalcarata	2050s	Ensemble	8.5	-56.877
Andrena_fuscocalcarata	2080s	Ensemble	8.5	-81.227
Andrena_fuscocalcarata	2020s	HadGEM2	4.5	-80.297
Andrena_fuscocalcarata	2050s	HadGEM2	4.5	-91.078
Andrena_fuscocalcarata	2080s	HadGEM2	4.5	-92.007
Andrena_fuscocalcarata	2020s	HadGEM2	8.5	-81.041
Andrena_fuscocalcarata	2050s	HadGEM2	8.5	-92.193
Andrena_fuscocalcarata	2080s	HadGEM2	8.5	-92.379
Andrena_fuscosa_fuscosa	2020s	CCSM4	4.5	-28.22
Andrena_fuscosa_fuscosa	2050s	CCSM4	4.5	-33.971
Andrena_fuscosa_fuscosa	2080s	CCSM4	4.5	-28.998
Andrena_fuscosa_fuscosa	2020s	CCSM4	8.5	-29.429
Andrena_fuscosa_fuscosa	2050s	CCSM4	8.5	-30.302
Andrena_fuscosa_fuscosa	2080s	CCSM4	8.5	-33.099
Andrena_fuscosa_fuscosa	2020s	Ensemble	4.5	-27.084
Andrena_fuscosa_fuscosa	2050s	Ensemble	4.5	-23.1
Andrena_fuscosa_fuscosa	2080s	Ensemble	4.5	-23.289
Andrena_fuscosa_fuscosa	2020s	Ensemble	8.5	-28.451
Andrena_fuscosa_fuscosa	2050s	Ensemble	8.5	-29.208
Andrena_fuscosa_fuscosa	2080s	Ensemble	8.5	-44.286
Andrena_fuscosa_fuscosa	2020s	HadGEM2	4.5	-14.709
Andrena_fuscosa_fuscosa	2050s	HadGEM2	4.5	-15.855
Andrena_fuscosa_fuscosa	2080s	HadGEM2	4.5	-20.65
Andrena_fuscosa_fuscosa	2020s	HadGEM2	8.5	-16.223
Andrena_fuscosa_fuscosa	2050s	HadGEM2	8.5	-21.848
Andrena_fuscosa_fuscosa	2080s	HadGEM2	8.5	-50.541
Andrena_gamskrucki_eburnea	2020s	CCSM4	4.5	-3.987
Andrena_gamskrucki_eburnea	2050s	CCSM4	4.5	-11.158
Andrena_gamskrucki_eburnea	2080s	CCSM4	4.5	-12.219
Andrena_gamskrucki_eburnea	2020s	CCSM4	8.5	28.939
Andrena_gamskrucki_eburnea	2050s	CCSM4	8.5	-24.92
Andrena_gamskrucki_eburnea	2080s	CCSM4	8.5	-69.196
Andrena_gamskrucki_eburnea	2020s	Ensemble	4.5	-13.441
Andrena_gamskrucki_eburnea	2050s	Ensemble	4.5	-7.524
Andrena_gamskrucki_eburnea	2080s	Ensemble	4.5	-26.977
Andrena_gamskrucki_eburnea	2020s	Ensemble	8.5	-12.444
Andrena_gamskrucki_eburnea	2050s	Ensemble	8.5	-14.051
Andrena_gamskrucki_eburnea	2080s	Ensemble	8.5	-39.582
Andrena_gamskrucki_eburnea	2020s	HadGEM2	4.5	-48.682
Andrena_gamskrucki_eburnea	2050s	HadGEM2	4.5	-54.759
Andrena_gamskrucki_eburnea	2080s	HadGEM2	4.5	-67.074
Andrena_gamskrucki_eburnea	2020s	HadGEM2	8.5	-63.569
Andrena_gamskrucki_eburnea	2050s	HadGEM2	8.5	-64.855
Andrena_gamskrucki_eburnea	2080s	HadGEM2	8.5	-76.399
Andrena_glidia	2020s	CCSM4	4.5	-24.969
Andrena_glidia	2050s	CCSM4	4.5	-34.348
Andrena_glidia	2080s	CCSM4	4.5	-42.762
Andrena_glidia	2020s	CCSM4	8.5	-33.606
Andrena_glidia	2050s	CCSM4	8.5	-34.125
Andrena_glidia	2080s	CCSM4	8.5	-52.734
Andrena_glidia	2020s	Ensemble	4.5	-27.815
Andrena_glidia	2050s	Ensemble	4.5	-30.809
Andrena_glidia	2080s	Ensemble	4.5	-38.233
Andrena_glidia	2020s	Ensemble	8.5	-30.784
Andrena_glidia	2050s	Ensemble	8.5	-32.269
Andrena_glidia	2080s	Ensemble	8.5	-58.896
Andrena_glidia	2020s	HadGEM2	4.5	-63.375
Andrena_glidia	2050s	HadGEM2	4.5	-77.778
Andrena_glidia	2080s	HadGEM2	4.5	-82.801
Andrena_glidia	2020s	HadGEM2	8.5	-65.553
Andrena_glidia	2050s	HadGEM2	8.5	-85.424
Andrena_glidia	2080s	HadGEM2	8.5	-94.011
Andrena_hesperia	2020s	CCSM4	4.5	-19.729
Andrena_hesperia	2050s	CCSM4	4.5	-19.427
Andrena_hesperia	2080s	CCSM4	4.5	-31.138
Andrena_hesperia	2020s	CCSM4	8.5	-24.373
Andrena_hesperia	2050s	CCSM4	8.5	-19.135
Andrena_hesperia	2080s	CCSM4	8.5	-43.254
Andrena_hesperia	2020s	Ensemble	4.5	-19.041
Andrena_hesperia	2050s	Ensemble	4.5	-13.049
Andrena_hesperia	2080s	Ensemble	4.5	-21.971
Andrena_hesperia	2020s	Ensemble	8.5	-22.913
Andrena_hesperia	2050s	Ensemble	8.5	-15.47
Andrena_hesperia	2080s	Ensemble	8.5	-34.926
Andrena_hesperia	2020s	HadGEM2	4.5	-58.216
Andrena_hesperia	2050s	HadGEM2	4.5	-67.467
Andrena_hesperia	2080s	HadGEM2	4.5	-62.097
Andrena_hesperia	2020s	HadGEM2	8.5	-65.348
Andrena_hesperia	2050s	HadGEM2	8.5	-68.297
Andrena_hesperia	2080s	HadGEM2	8.5	-87.846
Andrena_humilis	2020s	CCSM4	4.5	-39.126
Andrena_humilis	2050s	CCSM4	4.5	-41.975
Andrena_humilis	2080s	CCSM4	4.5	-73.552
Andrena_humilis	2020s	CCSM4	8.5	-35.66
Andrena_humilis	2050s	CCSM4	8.5	-60.304
Andrena_humilis	2080s	CCSM4	8.5	-85.802
Andrena_humilis	2020s	Ensemble	4.5	-43.875
Andrena_humilis	2050s	Ensemble	4.5	-57.36
Andrena_humilis	2080s	Ensemble	4.5	-80.532
Andrena_humilis	2020s	Ensemble	8.5	-43.21
Andrena_humilis	2050s	Ensemble	8.5	-57.123
Andrena_humilis	2080s	Ensemble	8.5	-82.526
Andrena_humilis	2020s	HadGEM2	4.5	-73.789
Andrena_humilis	2050s	HadGEM2	4.5	-89.079
Andrena_humilis	2080s	HadGEM2	4.5	-93.162
Andrena_humilis	2020s	HadGEM2	8.5	-82.479
Andrena_humilis	2050s	HadGEM2	8.5	-95.442
Andrena_humilis	2080s	HadGEM2	8.5	-98.67
Andrena_hyemala	2020s	CCSM4	4.5	-46.409
Andrena_hyemala	2050s	CCSM4	4.5	-51.883
Andrena_hyemala	2080s	CCSM4	4.5	-56.381
Andrena_hyemala	2020s	CCSM4	8.5	-40.411
Andrena_hyemala	2050s	CCSM4	8.5	-61.541
Andrena_hyemala	2080s	CCSM4	8.5	-78.173
Andrena_hyemala	2020s	Ensemble	4.5	-49.721
Andrena_hyemala	2050s	Ensemble	4.5	-51.674
Andrena_hyemala	2080s	Ensemble	4.5	-63.773
Andrena_hyemala	2020s	Ensemble	8.5	-46.444
Andrena_hyemala	2050s	Ensemble	8.5	-60.495
Andrena_hyemala	2080s	Ensemble	8.5	-77.336
Andrena_hyemala	2020s	HadGEM2	4.5	-61.855
Andrena_hyemala	2050s	HadGEM2	4.5	-78.626
Andrena_hyemala	2080s	HadGEM2	4.5	-86.018
Andrena_hyemala	2020s	HadGEM2	8.5	-74.093
Andrena_hyemala	2050s	HadGEM2	8.5	-85.704
Andrena_hyemala	2080s	HadGEM2	8.5	-93.724
Andrena_kriechbaumeri	2020s	CCSM4	4.5	-35.758
Andrena_kriechbaumeri	2050s	CCSM4	4.5	-40.868
Andrena_kriechbaumeri	2080s	CCSM4	4.5	-51.537
Andrena_kriechbaumeri	2020s	CCSM4	8.5	-42.906
Andrena_kriechbaumeri	2050s	CCSM4	8.5	-45.443
Andrena_kriechbaumeri	2080s	CCSM4	8.5	-69.317
Andrena_kriechbaumeri	2020s	Ensemble	4.5	-41.655
Andrena_kriechbaumeri	2050s	Ensemble	4.5	-47.373
Andrena_kriechbaumeri	2080s	Ensemble	4.5	-50.661
Andrena_kriechbaumeri	2020s	Ensemble	8.5	-43.692
Andrena_kriechbaumeri	2050s	Ensemble	8.5	-44.889
Andrena_kriechbaumeri	2080s	Ensemble	8.5	-51.376
Andrena_kriechbaumeri	2020s	HadGEM2	4.5	-74.732
Andrena_kriechbaumeri	2050s	HadGEM2	4.5	-84.078
Andrena_kriechbaumeri	2080s	HadGEM2	4.5	-83.167
Andrena_kriechbaumeri	2020s	HadGEM2	8.5	-78.377
Andrena_kriechbaumeri	2050s	HadGEM2	8.5	-85.168
Andrena_kriechbaumeri	2080s	HadGEM2	8.5	-92.888
Andrena_labialis	2020s	CCSM4	4.5	-16.513
Andrena_labialis	2050s	CCSM4	4.5	-11.252
Andrena_labialis	2080s	CCSM4	4.5	-29.997
Andrena_labialis	2020s	CCSM4	8.5	-11.676
Andrena_labialis	2050s	CCSM4	8.5	-23.3
Andrena_labialis	2080s	CCSM4	8.5	-43.341
Andrena_labialis	2020s	Ensemble	4.5	-13.048
Andrena_labialis	2050s	Ensemble	4.5	-6.633
Andrena_labialis	2080s	Ensemble	4.5	-16.821
Andrena_labialis	2020s	Ensemble	8.5	-13.318
Andrena_labialis	2050s	Ensemble	8.5	-12.882
Andrena_labialis	2080s	Ensemble	8.5	-35.104
Andrena_labialis	2020s	HadGEM2	4.5	-57.557
Andrena_labialis	2050s	HadGEM2	4.5	-70.439
Andrena_labialis	2080s	HadGEM2	4.5	-69.13
Andrena_labialis	2020s	HadGEM2	8.5	-67.744
Andrena_labialis	2050s	HadGEM2	8.5	-72.877
Andrena_labialis	2080s	HadGEM2	8.5	-91.622
Andrena_lamiana	2020s	CCSM4	4.5	-32.063
Andrena_lamiana	2050s	CCSM4	4.5	-35.839
Andrena_lamiana	2080s	CCSM4	4.5	-42.028
Andrena_lamiana	2020s	CCSM4	8.5	-23.531
Andrena_lamiana	2050s	CCSM4	8.5	-45.227
Andrena_lamiana	2080s	CCSM4	8.5	-66.713
Andrena_lamiana	2020s	Ensemble	4.5	-27.465
Andrena_lamiana	2050s	Ensemble	4.5	-35.979
Andrena_lamiana	2080s	Ensemble	4.5	-43.217
Andrena_lamiana	2020s	Ensemble	8.5	-29.021
Andrena_lamiana	2050s	Ensemble	8.5	-45.402
Andrena_lamiana	2080s	Ensemble	8.5	-55.35
Andrena_lamiana	2020s	HadGEM2	4.5	-58.654
Andrena_lamiana	2050s	HadGEM2	4.5	-75.35
Andrena_lamiana	2080s	HadGEM2	4.5	-78.811
Andrena_lamiana	2020s	HadGEM2	8.5	-68.024
Andrena_lamiana	2050s	HadGEM2	8.5	-82.203
Andrena_lamiana	2080s	HadGEM2	8.5	-90.017
Andrena_larisana	2020s	CCSM4	4.5	-35.318
Andrena_larisana	2050s	CCSM4	4.5	-38.761
Andrena_larisana	2080s	CCSM4	4.5	-39.449
Andrena_larisana	2020s	CCSM4	8.5	-30.782
Andrena_larisana	2050s	CCSM4	8.5	-40.381
Andrena_larisana	2080s	CCSM4	8.5	-77.44
Andrena_larisana	2020s	Ensemble	4.5	-36.412
Andrena_larisana	2050s	Ensemble	4.5	-36.29
Andrena_larisana	2080s	Ensemble	4.5	-46.78
Andrena_larisana	2020s	Ensemble	8.5	-36.655
Andrena_larisana	2050s	Ensemble	8.5	-42.851
Andrena_larisana	2080s	Ensemble	8.5	-76.752
Andrena_larisana	2020s	HadGEM2	4.5	-59.255
Andrena_larisana	2050s	HadGEM2	4.5	-73.633
Andrena_larisana	2080s	HadGEM2	4.5	-81.085
Andrena_larisana	2020s	HadGEM2	8.5	-71.932
Andrena_larisana	2050s	HadGEM2	8.5	-77.116
Andrena_larisana	2080s	HadGEM2	8.5	-80.802
Andrena_limata	2020s	CCSM4	4.5	-19.442
Andrena_limata	2050s	CCSM4	4.5	-21.697
Andrena_limata	2080s	CCSM4	4.5	-30.848
Andrena_limata	2020s	CCSM4	8.5	-22.277
Andrena_limata	2050s	CCSM4	8.5	-20.041
Andrena_limata	2080s	CCSM4	8.5	-38.024
Andrena_limata	2020s	Ensemble	4.5	-17.73
Andrena_limata	2050s	Ensemble	4.5	-10.863
Andrena_limata	2080s	Ensemble	4.5	-12.93
Andrena_limata	2020s	Ensemble	8.5	-19.162
Andrena_limata	2050s	Ensemble	8.5	-13.95
Andrena_limata	2080s	Ensemble	8.5	-30.67
Andrena_limata	2020s	HadGEM2	4.5	-19.33
Andrena_limata	2050s	HadGEM2	4.5	-30.848
Andrena_limata	2080s	HadGEM2	4.5	-30.857
Andrena_limata	2020s	HadGEM2	8.5	-34.749
Andrena_limata	2050s	HadGEM2	8.5	-35.385
Andrena_limata	2080s	HadGEM2	8.5	-62.612
Andrena_limbata	2020s	CCSM4	4.5	-14.675
Andrena_limbata	2050s	CCSM4	4.5	-20.08
Andrena_limbata	2080s	CCSM4	4.5	-18.377
Andrena_limbata	2020s	CCSM4	8.5	-9.148
Andrena_limbata	2050s	CCSM4	8.5	-16.19
Andrena_limbata	2080s	CCSM4	8.5	-38.981
Andrena_limbata	2020s	Ensemble	4.5	-15.56
Andrena_limbata	2050s	Ensemble	4.5	-13.776
Andrena_limbata	2080s	Ensemble	4.5	-15.52
Andrena_limbata	2020s	Ensemble	8.5	-17.223
Andrena_limbata	2050s	Ensemble	8.5	-12.113
Andrena_limbata	2080s	Ensemble	8.5	-25.607
Andrena_limbata	2020s	HadGEM2	4.5	-36.888
Andrena_limbata	2050s	HadGEM2	4.5	-45.808
Andrena_limbata	2080s	HadGEM2	4.5	-51.724
Andrena_limbata	2020s	HadGEM2	8.5	-48.397
Andrena_limbata	2050s	HadGEM2	8.5	-51.308
Andrena_limbata	2080s	HadGEM2	8.5	-72.394
Andrena_merula	2020s	CCSM4	4.5	-19.132
Andrena_merula	2050s	CCSM4	4.5	-25.495
Andrena_merula	2080s	CCSM4	4.5	-36.987
Andrena_merula	2020s	CCSM4	8.5	-25.516
Andrena_merula	2050s	CCSM4	8.5	-24.324
Andrena_merula	2080s	CCSM4	8.5	-46.18
Andrena_merula	2020s	Ensemble	4.5	-17.11
Andrena_merula	2050s	Ensemble	4.5	-18.642
Andrena_merula	2080s	Ensemble	4.5	-29.134
Andrena_merula	2020s	Ensemble	8.5	-22.175
Andrena_merula	2050s	Ensemble	8.5	-19.132
Andrena_merula	2080s	Ensemble	8.5	-50.032
Andrena_merula	2020s	HadGEM2	4.5	-64.844
Andrena_merula	2050s	HadGEM2	4.5	-79.719
Andrena_merula	2080s	HadGEM2	4.5	-84.465
Andrena_merula	2020s	HadGEM2	8.5	-71.483
Andrena_merula	2050s	HadGEM2	8.5	-82.039
Andrena_merula	2080s	HadGEM2	8.5	-92.935
Andrena_muscaria	2020s	CCSM4	4.5	32.091
Andrena_muscaria	2050s	CCSM4	4.5	24.94
Andrena_muscaria	2080s	CCSM4	4.5	8.233
Andrena_muscaria	2020s	CCSM4	8.5	25.541
Andrena_muscaria	2050s	CCSM4	8.5	8.534
Andrena_muscaria	2080s	CCSM4	8.5	-61.839
Andrena_muscaria	2020s	Ensemble	4.5	22.175
Andrena_muscaria	2050s	Ensemble	4.5	20.192
Andrena_muscaria	2080s	Ensemble	4.5	8.173
Andrena_muscaria	2020s	Ensemble	8.5	20.072
Andrena_muscaria	2050s	Ensemble	8.5	11.538
Andrena_muscaria	2080s	Ensemble	8.5	-43.57
Andrena_muscaria	2020s	HadGEM2	4.5	-42.368
Andrena_muscaria	2050s	HadGEM2	4.5	-73.438
Andrena_muscaria	2080s	HadGEM2	4.5	-74.159
Andrena_muscaria	2020s	HadGEM2	8.5	-54.147
Andrena_muscaria	2050s	HadGEM2	8.5	-78.185
Andrena_muscaria	2080s	HadGEM2	8.5	-77.704
Andrena_neocypriaca	2020s	CCSM4	4.5	-26.229
Andrena_neocypriaca	2050s	CCSM4	4.5	-32.564
Andrena_neocypriaca	2080s	CCSM4	4.5	-41.855
Andrena_neocypriaca	2020s	CCSM4	8.5	-30.875
Andrena_neocypriaca	2050s	CCSM4	8.5	-37.481
Andrena_neocypriaca	2080s	CCSM4	8.5	-59.653
Andrena_neocypriaca	2020s	Ensemble	4.5	-28.718
Andrena_neocypriaca	2050s	Ensemble	4.5	-28.582
Andrena_neocypriaca	2080s	Ensemble	4.5	-36.229
Andrena_neocypriaca	2020s	Ensemble	8.5	-34.374
Andrena_neocypriaca	2050s	Ensemble	8.5	-30.618
Andrena_neocypriaca	2080s	Ensemble	8.5	-59.532
Andrena_neocypriaca	2020s	HadGEM2	4.5	-60.965
Andrena_neocypriaca	2050s	HadGEM2	4.5	-76.335
Andrena_neocypriaca	2080s	HadGEM2	4.5	-76.38
Andrena_neocypriaca	2020s	HadGEM2	8.5	-68.974
Andrena_neocypriaca	2050s	HadGEM2	8.5	-78.989
Andrena_neocypriaca	2080s	HadGEM2	8.5	-94.57
Andrena_nigroaenea	2020s	CCSM4	4.5	-10.564
Andrena_nigroaenea	2050s	CCSM4	4.5	-9.436
Andrena_nigroaenea	2080s	CCSM4	4.5	-38.684
Andrena_nigroaenea	2020s	CCSM4	8.5	-8.534
Andrena_nigroaenea	2050s	CCSM4	8.5	-25.188
Andrena_nigroaenea	2080s	CCSM4	8.5	-65.677
Andrena_nigroaenea	2020s	Ensemble	4.5	-13.609
Andrena_nigroaenea	2050s	Ensemble	4.5	-13.383
Andrena_nigroaenea	2080s	Ensemble	4.5	-47.632
Andrena_nigroaenea	2020s	Ensemble	8.5	-16.391
Andrena_nigroaenea	2050s	Ensemble	8.5	-15.639
Andrena_nigroaenea	2080s	Ensemble	8.5	-59.624
Andrena_nigroaenea	2020s	HadGEM2	4.5	-67.707
Andrena_nigroaenea	2050s	HadGEM2	4.5	-80.188
Andrena_nigroaenea	2080s	HadGEM2	4.5	-85.188
Andrena_nigroaenea	2020s	HadGEM2	8.5	-74.586
Andrena_nigroaenea	2050s	HadGEM2	8.5	-86.429
Andrena_nigroaenea	2080s	HadGEM2	8.5	-90
Andrena_nigroolivacea	2020s	CCSM4	4.5	-42.177
Andrena_nigroolivacea	2050s	CCSM4	4.5	-39.622
Andrena_nigroolivacea	2080s	CCSM4	4.5	-29.331
Andrena_nigroolivacea	2020s	CCSM4	8.5	-27.371
Andrena_nigroolivacea	2050s	CCSM4	8.5	-45.292
Andrena_nigroolivacea	2080s	CCSM4	8.5	-79.104
Andrena_nigroolivacea	2020s	Ensemble	4.5	-37.977
Andrena_nigroolivacea	2050s	Ensemble	4.5	-31.222
Andrena_nigroolivacea	2080s	Ensemble	4.5	-46.027
Andrena_nigroolivacea	2020s	Ensemble	8.5	-32.482
Andrena_nigroolivacea	2050s	Ensemble	8.5	-42.947
Andrena_nigroolivacea	2080s	Ensemble	8.5	-76.409
Andrena_nigroolivacea	2020s	HadGEM2	4.5	-62.653
Andrena_nigroolivacea	2050s	HadGEM2	4.5	-72.244
Andrena_nigroolivacea	2080s	HadGEM2	4.5	-81.169
Andrena_nigroolivacea	2020s	HadGEM2	8.5	-77.214
Andrena_nigroolivacea	2050s	HadGEM2	8.5	-79.104
Andrena_nigroolivacea	2080s	HadGEM2	8.5	-80.084
Andrena_optata	2020s	CCSM4	4.5	-35.539
Andrena_optata	2050s	CCSM4	4.5	-39.646
Andrena_optata	2080s	CCSM4	4.5	-43.303
Andrena_optata	2020s	CCSM4	8.5	-23.611
Andrena_optata	2050s	CCSM4	8.5	-44.74
Andrena_optata	2080s	CCSM4	8.5	-70.12
Andrena_optata	2020s	Ensemble	4.5	-34.277
Andrena_optata	2050s	Ensemble	4.5	-36.323
Andrena_optata	2080s	Ensemble	4.5	-50.544
Andrena_optata	2020s	Ensemble	8.5	-34.668
Andrena_optata	2050s	Ensemble	8.5	-46.234
Andrena_optata	2080s	Ensemble	8.5	-59.121
Andrena_optata	2020s	HadGEM2	4.5	-44.391
Andrena_optata	2050s	HadGEM2	4.5	-63.59
Andrena_optata	2080s	HadGEM2	4.5	-69.801
Andrena_optata	2020s	HadGEM2	8.5	-59.483
Andrena_optata	2050s	HadGEM2	8.5	-74.126
Andrena_optata	2080s	HadGEM2	8.5	-89.247
Andrena_oralis	2020s	CCSM4	4.5	-29.176
Andrena_oralis	2050s	CCSM4	4.5	-22.999
Andrena_oralis	2080s	CCSM4	4.5	-18.726
Andrena_oralis	2020s	CCSM4	8.5	-25.68
Andrena_oralis	2050s	CCSM4	8.5	-8.936
Andrena_oralis	2080s	CCSM4	8.5	-20.901
Andrena_oralis	2020s	Ensemble	4.5	-27.312
Andrena_oralis	2050s	Ensemble	4.5	-16.356
Andrena_oralis	2080s	Ensemble	4.5	-13.326
Andrena_oralis	2020s	Ensemble	8.5	-25.641
Andrena_oralis	2050s	Ensemble	8.5	-7.809
Andrena_oralis	2080s	Ensemble	8.5	-19.697
Andrena_oralis	2020s	HadGEM2	4.5	-37.84
Andrena_oralis	2050s	HadGEM2	4.5	-25.253
Andrena_oralis	2080s	HadGEM2	4.5	-34.693
Andrena_oralis	2020s	HadGEM2	8.5	-38.967
Andrena_oralis	2050s	HadGEM2	8.5	-34.654
Andrena_oralis	2080s	HadGEM2	8.5	-55.322
Andrena_orientana	2020s	CCSM4	4.5	-38.953
Andrena_orientana	2050s	CCSM4	4.5	-39.91
Andrena_orientana	2080s	CCSM4	4.5	-57.936
Andrena_orientana	2020s	CCSM4	8.5	-40.808
Andrena_orientana	2050s	CCSM4	8.5	-48.078
Andrena_orientana	2080s	CCSM4	8.5	-59.162
Andrena_orientana	2020s	Ensemble	4.5	-32.476
Andrena_orientana	2050s	Ensemble	4.5	-32.132
Andrena_orientana	2080s	Ensemble	4.5	-42.752
Andrena_orientana	2020s	Ensemble	8.5	-37.996
Andrena_orientana	2050s	Ensemble	8.5	-40.374
Andrena_orientana	2080s	Ensemble	8.5	-60.868
Andrena_orientana	2020s	HadGEM2	4.5	-59.297
Andrena_orientana	2050s	HadGEM2	4.5	-74.076
Andrena_orientana	2080s	HadGEM2	4.5	-70.217
Andrena_orientana	2020s	HadGEM2	8.5	-67.599
Andrena_orientana	2050s	HadGEM2	8.5	-76.933
Andrena_orientana	2080s	HadGEM2	8.5	-92.132
Andrena_ovatula	2020s	CCSM4	4.5	-31.474
Andrena_ovatula	2050s	CCSM4	4.5	-33.945
Andrena_ovatula	2080s	CCSM4	4.5	-40.758
Andrena_ovatula	2020s	CCSM4	8.5	-25.381
Andrena_ovatula	2050s	CCSM4	8.5	-37.543
Andrena_ovatula	2080s	CCSM4	8.5	-65.035
Andrena_ovatula	2020s	Ensemble	4.5	-27.996
Andrena_ovatula	2050s	Ensemble	4.5	-29.471
Andrena_ovatula	2080s	Ensemble	4.5	-39.81
Andrena_ovatula	2020s	Ensemble	8.5	-30.263
Andrena_ovatula	2050s	Ensemble	8.5	-33.849
Andrena_ovatula	2080s	Ensemble	8.5	-58.318
Andrena_ovatula	2020s	HadGEM2	4.5	-59.05
Andrena_ovatula	2050s	HadGEM2	4.5	-76.61
Andrena_ovatula	2080s	HadGEM2	4.5	-79.117
Andrena_ovatula	2020s	HadGEM2	8.5	-70.289
Andrena_ovatula	2050s	HadGEM2	8.5	-81.096
Andrena_ovatula	2080s	HadGEM2	8.5	-92.959
Andrena_panurgimorpha	2020s	CCSM4	4.5	-31.911
Andrena_panurgimorpha	2050s	CCSM4	4.5	-30.508
Andrena_panurgimorpha	2080s	CCSM4	4.5	-48.598
Andrena_panurgimorpha	2020s	CCSM4	8.5	-28.752
Andrena_panurgimorpha	2050s	CCSM4	8.5	-35.393
Andrena_panurgimorpha	2080s	CCSM4	8.5	-48.875
Andrena_panurgimorpha	2020s	Ensemble	4.5	-19.923
Andrena_panurgimorpha	2050s	Ensemble	4.5	-26.41
Andrena_panurgimorpha	2080s	Ensemble	4.5	-37.165
Andrena_panurgimorpha	2020s	Ensemble	8.5	-28.166
Andrena_panurgimorpha	2050s	Ensemble	8.5	-30.139
Andrena_panurgimorpha	2080s	Ensemble	8.5	-42.712
Andrena_panurgimorpha	2020s	HadGEM2	4.5	-61.957
Andrena_panurgimorpha	2050s	HadGEM2	4.5	-80.663
Andrena_panurgimorpha	2080s	HadGEM2	4.5	-78.336
Andrena_panurgimorpha	2020s	HadGEM2	8.5	-71.941
Andrena_panurgimorpha	2050s	HadGEM2	8.5	-82.758
Andrena_panurgimorpha	2080s	HadGEM2	8.5	-92.45
Andrena_paucisquama	2020s	CCSM4	4.5	-23.724
Andrena_paucisquama	2050s	CCSM4	4.5	-30.962
Andrena_paucisquama	2080s	CCSM4	4.5	-51.339
Andrena_paucisquama	2020s	CCSM4	8.5	-5.69
Andrena_paucisquama	2050s	CCSM4	8.5	-63.054
Andrena_paucisquama	2080s	CCSM4	8.5	-82.385
Andrena_paucisquama	2020s	Ensemble	4.5	-39.958
Andrena_paucisquama	2050s	Ensemble	4.5	-44.728
Andrena_paucisquama	2080s	Ensemble	4.5	-65.649
Andrena_paucisquama	2020s	Ensemble	8.5	-33.389
Andrena_paucisquama	2050s	Ensemble	8.5	-54.979
Andrena_paucisquama	2080s	Ensemble	8.5	-78.787
Andrena_paucisquama	2020s	HadGEM2	4.5	-69.749
Andrena_paucisquama	2050s	HadGEM2	4.5	-83.766
Andrena_paucisquama	2080s	HadGEM2	4.5	-90.209
Andrena_paucisquama	2020s	HadGEM2	8.5	-82.427
Andrena_paucisquama	2050s	HadGEM2	8.5	-87.406
Andrena_paucisquama	2080s	HadGEM2	8.5	-95.105
Andrena_pilipes	2020s	CCSM4	4.5	-46.176
Andrena_pilipes	2050s	CCSM4	4.5	-45.1
Andrena_pilipes	2080s	CCSM4	4.5	-36.906
Andrena_pilipes	2020s	CCSM4	8.5	-48.297
Andrena_pilipes	2050s	CCSM4	8.5	-33.901
Andrena_pilipes	2080s	CCSM4	8.5	-38.4
Andrena_pilipes	2020s	Ensemble	4.5	-47.702
Andrena_pilipes	2050s	Ensemble	4.5	-36.15
Andrena_pilipes	2080s	Ensemble	4.5	-37.275
Andrena_pilipes	2020s	Ensemble	8.5	-47.028
Andrena_pilipes	2050s	Ensemble	8.5	-32.085
Andrena_pilipes	2080s	Ensemble	8.5	-46.497
Andrena_pilipes	2020s	HadGEM2	4.5	-26.912
Andrena_pilipes	2050s	HadGEM2	4.5	-34.624
Andrena_pilipes	2080s	HadGEM2	4.5	-44.344
Andrena_pilipes	2020s	HadGEM2	8.5	-41.758
Andrena_pilipes	2050s	HadGEM2	8.5	-44.666
Andrena_pilipes	2080s	HadGEM2	8.5	-69.939
Andrena_rugulosa	2020s	CCSM4	4.5	-51.052
Andrena_rugulosa	2050s	CCSM4	4.5	-53.963
Andrena_rugulosa	2080s	CCSM4	4.5	-77.161
Andrena_rugulosa	2020s	CCSM4	8.5	-46.664
Andrena_rugulosa	2050s	CCSM4	8.5	-55.934
Andrena_rugulosa	2080s	CCSM4	8.5	-87.909
Andrena_rugulosa	2020s	Ensemble	4.5	-54.904
Andrena_rugulosa	2050s	Ensemble	4.5	-60.233
Andrena_rugulosa	2080s	Ensemble	4.5	-86.341
Andrena_rugulosa	2020s	Ensemble	8.5	-54.59
Andrena_rugulosa	2050s	Ensemble	8.5	-49.44
Andrena_rugulosa	2080s	Ensemble	8.5	-83.027
Andrena_rugulosa	2020s	HadGEM2	4.5	-73.847
Andrena_rugulosa	2050s	HadGEM2	4.5	-88.222
Andrena_rugulosa	2080s	HadGEM2	4.5	-92.163
Andrena_rugulosa	2020s	HadGEM2	8.5	-82.445
Andrena_rugulosa	2050s	HadGEM2	8.5	-93.014
Andrena_rugulosa	2080s	HadGEM2	8.5	-94.402
Andrena_schencki	2020s	CCSM4	4.5	-16.862
Andrena_schencki	2050s	CCSM4	4.5	-14.437
Andrena_schencki	2080s	CCSM4	4.5	-41.862
Andrena_schencki	2020s	CCSM4	8.5	-8.372
Andrena_schencki	2050s	CCSM4	8.5	-13.067
Andrena_schencki	2080s	CCSM4	8.5	-59.703
Andrena_schencki	2020s	Ensemble	4.5	-13.263
Andrena_schencki	2050s	Ensemble	4.5	-7.825
Andrena_schencki	2080s	Ensemble	4.5	-43.036
Andrena_schencki	2020s	Ensemble	8.5	-14.593
Andrena_schencki	2050s	Ensemble	8.5	-3.443
Andrena_schencki	2080s	Ensemble	8.5	-56.847
Andrena_schencki	2020s	HadGEM2	4.5	-72.066
Andrena_schencki	2050s	HadGEM2	4.5	-85.29
Andrena_schencki	2080s	HadGEM2	4.5	-86.463
Andrena_schencki	2020s	HadGEM2	8.5	-79.577
Andrena_schencki	2050s	HadGEM2	8.5	-86.62
Andrena_schencki	2080s	HadGEM2	8.5	-86.854
Andrena_scita	2020s	CCSM4	4.5	-32.989
Andrena_scita	2050s	CCSM4	4.5	-34.321
Andrena_scita	2080s	CCSM4	4.5	-30.986
Andrena_scita	2020s	CCSM4	8.5	-34.059
Andrena_scita	2050s	CCSM4	8.5	-30.774
Andrena_scita	2080s	CCSM4	8.5	-40.63
Andrena_scita	2020s	Ensemble	4.5	-27.937
Andrena_scita	2050s	Ensemble	4.5	-25.585
Andrena_scita	2080s	Ensemble	4.5	-27.14
Andrena_scita	2020s	Ensemble	8.5	-32.093
Andrena_scita	2050s	Ensemble	8.5	-30.426
Andrena_scita	2080s	Ensemble	8.5	-42.185
Andrena_scita	2020s	HadGEM2	4.5	-26.058
Andrena_scita	2050s	HadGEM2	4.5	-32.889
Andrena_scita	2080s	HadGEM2	4.5	-42.185
Andrena_scita	2020s	HadGEM2	8.5	-30.102
Andrena_scita	2050s	HadGEM2	8.5	-44.388
Andrena_scita	2080s	HadGEM2	8.5	-72.038
Andrena_seminuda	2020s	CCSM4	4.5	-19.587
Andrena_seminuda	2050s	CCSM4	4.5	-25.489
Andrena_seminuda	2080s	CCSM4	4.5	-34.969
Andrena_seminuda	2020s	CCSM4	8.5	-14.201
Andrena_seminuda	2050s	CCSM4	8.5	-25.673
Andrena_seminuda	2080s	CCSM4	8.5	-76.577
Andrena_seminuda	2020s	Ensemble	4.5	-21.099
Andrena_seminuda	2050s	Ensemble	4.5	-22.759
Andrena_seminuda	2080s	Ensemble	4.5	-42.457
Andrena_seminuda	2020s	Ensemble	8.5	-21.874
Andrena_seminuda	2050s	Ensemble	8.5	-26.632
Andrena_seminuda	2080s	Ensemble	8.5	-63.814
Andrena_seminuda	2020s	HadGEM2	4.5	-63.519
Andrena_seminuda	2050s	HadGEM2	4.5	-76.946
Andrena_seminuda	2080s	HadGEM2	4.5	-83.954
Andrena_seminuda	2020s	HadGEM2	8.5	-75.065
Andrena_seminuda	2050s	HadGEM2	8.5	-80.155
Andrena_seminuda	2080s	HadGEM2	8.5	-80.819
Andrena_sphecodimorpha	2020s	CCSM4	4.5	-20
Andrena_sphecodimorpha	2050s	CCSM4	4.5	-23.938
Andrena_sphecodimorpha	2080s	CCSM4	4.5	-35.959
Andrena_sphecodimorpha	2020s	CCSM4	8.5	-7.358
Andrena_sphecodimorpha	2050s	CCSM4	8.5	-36.477
Andrena_sphecodimorpha	2080s	CCSM4	8.5	-56.373
Andrena_sphecodimorpha	2020s	Ensemble	4.5	-15.026
Andrena_sphecodimorpha	2050s	Ensemble	4.5	-22.798
Andrena_sphecodimorpha	2080s	Ensemble	4.5	-46.528
Andrena_sphecodimorpha	2020s	Ensemble	8.5	-14.715
Andrena_sphecodimorpha	2050s	Ensemble	8.5	-38.653
Andrena_sphecodimorpha	2080s	Ensemble	8.5	-64.663
Andrena_sphecodimorpha	2020s	HadGEM2	4.5	-38.86
Andrena_sphecodimorpha	2050s	HadGEM2	4.5	-55.337
Andrena_sphecodimorpha	2080s	HadGEM2	4.5	-66.943
Andrena_sphecodimorpha	2020s	HadGEM2	8.5	-52.332
Andrena_sphecodimorpha	2050s	HadGEM2	8.5	-64.663
Andrena_sphecodimorpha	2080s	HadGEM2	8.5	-69.948
Andrena_taraxaci	2020s	CCSM4	4.5	-51.589
Andrena_taraxaci	2050s	CCSM4	4.5	-58.58
Andrena_taraxaci	2080s	CCSM4	4.5	-52.998
Andrena_taraxaci	2020s	CCSM4	8.5	-51.147
Andrena_taraxaci	2050s	CCSM4	8.5	-55.817
Andrena_taraxaci	2080s	CCSM4	8.5	-76.955
Andrena_taraxaci	2020s	Ensemble	4.5	-58.055
Andrena_taraxaci	2050s	Ensemble	4.5	-50.318
Andrena_taraxaci	2080s	Ensemble	4.5	-55.526
Andrena_taraxaci	2020s	Ensemble	8.5	-57.433
Andrena_taraxaci	2050s	Ensemble	8.5	-51.989
Andrena_taraxaci	2080s	Ensemble	8.5	-76.015
Andrena_taraxaci	2020s	HadGEM2	4.5	-63.526
Andrena_taraxaci	2050s	HadGEM2	4.5	-68.776
Andrena_taraxaci	2080s	HadGEM2	4.5	-71.843
Andrena_taraxaci	2020s	HadGEM2	8.5	-71.083
Andrena_taraxaci	2050s	HadGEM2	8.5	-73.266
Andrena_taraxaci	2080s	HadGEM2	8.5	-90.384
Andrena_thoracica	2020s	CCSM4	4.5	-18.636
Andrena_thoracica	2050s	CCSM4	4.5	-23.227
Andrena_thoracica	2080s	CCSM4	4.5	-45.545
Andrena_thoracica	2020s	CCSM4	8.5	-0.5
Andrena_thoracica	2050s	CCSM4	8.5	-44.182
Andrena_thoracica	2080s	CCSM4	8.5	-76.727
Andrena_thoracica	2020s	Ensemble	4.5	-33.227
Andrena_thoracica	2050s	Ensemble	4.5	-35.091
Andrena_thoracica	2080s	Ensemble	4.5	-56.182
Andrena_thoracica	2020s	Ensemble	8.5	-28.5
Andrena_thoracica	2050s	Ensemble	8.5	-35.364
Andrena_thoracica	2080s	Ensemble	8.5	-68.818
Andrena_thoracica	2020s	HadGEM2	4.5	-42.727
Andrena_thoracica	2050s	HadGEM2	4.5	-64.909
Andrena_thoracica	2080s	HadGEM2	4.5	-74.727
Andrena_thoracica	2020s	HadGEM2	8.5	-67.955
Andrena_thoracica	2050s	HadGEM2	8.5	-74.182
Andrena_thoracica	2080s	HadGEM2	8.5	-82.955
Andrena_tomora	2020s	CCSM4	4.5	-19.578
Andrena_tomora	2050s	CCSM4	4.5	-22.749
Andrena_tomora	2080s	CCSM4	4.5	-32.903
Andrena_tomora	2020s	CCSM4	8.5	-22.276
Andrena_tomora	2050s	CCSM4	8.5	-24.488
Andrena_tomora	2080s	CCSM4	8.5	-39.271
Andrena_tomora	2020s	Ensemble	4.5	-19.373
Andrena_tomora	2050s	Ensemble	4.5	-23.581
Andrena_tomora	2080s	Ensemble	4.5	-25.205
Andrena_tomora	2020s	Ensemble	8.5	-24.105
Andrena_tomora	2050s	Ensemble	8.5	-26.151
Andrena_tomora	2080s	Ensemble	8.5	-19.169
Andrena_tomora	2020s	HadGEM2	4.5	-42.98
Andrena_tomora	2050s	HadGEM2	4.5	-50.371
Andrena_tomora	2080s	HadGEM2	4.5	-53.018
Andrena_tomora	2020s	HadGEM2	8.5	-48.632
Andrena_tomora	2050s	HadGEM2	8.5	-61.624
Andrena_tomora	2080s	HadGEM2	8.5	-76.893
Andrena_torda	2020s	CCSM4	4.5	-18.6
Andrena_torda	2050s	CCSM4	4.5	-9.088
Andrena_torda	2080s	CCSM4	4.5	-26.945
Andrena_torda	2020s	CCSM4	8.5	-7.037
Andrena_torda	2050s	CCSM4	8.5	-13.649
Andrena_torda	2080s	CCSM4	8.5	-47.03
Andrena_torda	2020s	Ensemble	4.5	-13.861
Andrena_torda	2050s	Ensemble	4.5	-6.117
Andrena_torda	2080s	Ensemble	4.5	-25.919
Andrena_torda	2020s	Ensemble	8.5	-12.27
Andrena_torda	2050s	Ensemble	8.5	-5.552
Andrena_torda	2080s	Ensemble	8.5	-46.888
Andrena_torda	2020s	HadGEM2	4.5	-48.833
Andrena_torda	2050s	HadGEM2	4.5	-61.174
Andrena_torda	2080s	HadGEM2	4.5	-63.791
Andrena_torda	2020s	HadGEM2	8.5	-61.987
Andrena_torda	2050s	HadGEM2	8.5	-64.887
Andrena_torda	2080s	HadGEM2	8.5	-80.976
Andrena_trimmerana	2020s	CCSM4	4.5	-3.408
Andrena_trimmerana	2050s	CCSM4	4.5	-13.102
Andrena_trimmerana	2080s	CCSM4	4.5	-13.54
Andrena_trimmerana	2020s	CCSM4	8.5	3.127
Andrena_trimmerana	2050s	CCSM4	8.5	-20.575
Andrena_trimmerana	2080s	CCSM4	8.5	-58.161
Andrena_trimmerana	2020s	Ensemble	4.5	-11.882
Andrena_trimmerana	2050s	Ensemble	4.5	-5.441
Andrena_trimmerana	2080s	Ensemble	4.5	-19.231
Andrena_trimmerana	2020s	Ensemble	8.5	-12.633
Andrena_trimmerana	2050s	Ensemble	8.5	-14.228
Andrena_trimmerana	2080s	Ensemble	8.5	-45.966
Andrena_trimmerana	2020s	HadGEM2	4.5	-58.599
Andrena_trimmerana	2050s	HadGEM2	4.5	-63.008
Andrena_trimmerana	2080s	HadGEM2	4.5	-68.293
Andrena_trimmerana	2020s	HadGEM2	8.5	-69.012
Andrena_trimmerana	2050s	HadGEM2	8.5	-66.886
Andrena_trimmerana	2080s	HadGEM2	8.5	-77.423
Andrena_truncatilabris	2020s	CCSM4	4.5	-13.289
Andrena_truncatilabris	2050s	CCSM4	4.5	-13.741
Andrena_truncatilabris	2080s	CCSM4	4.5	-30.519
Andrena_truncatilabris	2020s	CCSM4	8.5	2.821
Andrena_truncatilabris	2050s	CCSM4	8.5	-21.215
Andrena_truncatilabris	2080s	CCSM4	8.5	-66.961
Andrena_truncatilabris	2020s	Ensemble	4.5	-11.501
Andrena_truncatilabris	2050s	Ensemble	4.5	-13.138
Andrena_truncatilabris	2080s	Ensemble	4.5	-33.987
Andrena_truncatilabris	2020s	Ensemble	8.5	-14.086
Andrena_truncatilabris	2050s	Ensemble	8.5	-16.972
Andrena_truncatilabris	2080s	Ensemble	8.5	-53.995
Andrena_truncatilabris	2020s	HadGEM2	4.5	-63.903
Andrena_truncatilabris	2050s	HadGEM2	4.5	-83.222
Andrena_truncatilabris	2080s	HadGEM2	4.5	-83.804
Andrena_truncatilabris	2020s	HadGEM2	8.5	-71.85
Andrena_truncatilabris	2050s	HadGEM2	8.5	-87.831
Andrena_truncatilabris	2080s	HadGEM2	8.5	-92.613
Andrena_variabilis	2020s	CCSM4	4.5	-34.839
Andrena_variabilis	2050s	CCSM4	4.5	-35.746
Andrena_variabilis	2080s	CCSM4	4.5	-36.97
Andrena_variabilis	2020s	CCSM4	8.5	-29.437
Andrena_variabilis	2050s	CCSM4	8.5	-30.091
Andrena_variabilis	2080s	CCSM4	8.5	-50.306
Andrena_variabilis	2020s	Ensemble	4.5	-24.225
Andrena_variabilis	2050s	Ensemble	4.5	-24.9
Andrena_variabilis	2080s	Ensemble	4.5	-35.746
Andrena_variabilis	2020s	Ensemble	8.5	-26.736
Andrena_variabilis	2050s	Ensemble	8.5	-31.378
Andrena_variabilis	2080s	Ensemble	8.5	-53.724
Andrena_variabilis	2020s	HadGEM2	4.5	-40.853
Andrena_variabilis	2050s	HadGEM2	4.5	-59.527
Andrena_variabilis	2080s	HadGEM2	4.5	-67.525
Andrena_variabilis	2020s	HadGEM2	8.5	-50.222
Andrena_variabilis	2050s	HadGEM2	8.5	-70.859
Andrena_variabilis	2080s	HadGEM2	8.5	-84.659
Andrena_westensis	2020s	CCSM4	4.5	-5.769
Andrena_westensis	2050s	CCSM4	4.5	-10.256
Andrena_westensis	2080s	CCSM4	4.5	-21.845
Andrena_westensis	2020s	CCSM4	8.5	-18.595
Andrena_westensis	2050s	CCSM4	8.5	-12.259
Andrena_westensis	2080s	CCSM4	8.5	-33.391
Andrena_westensis	2020s	Ensemble	4.5	-6.577
Andrena_westensis	2050s	Ensemble	4.5	-5.184
Andrena_westensis	2080s	Ensemble	4.5	1.247
Andrena_westensis	2020s	Ensemble	8.5	-14.709
Andrena_westensis	2050s	Ensemble	8.5	-2.123
Andrena_westensis	2080s	Ensemble	8.5	-11.915
Andrena_westensis	2020s	HadGEM2	4.5	-43.415
Andrena_westensis	2050s	HadGEM2	4.5	-57.402
Andrena_westensis	2080s	HadGEM2	4.5	-54.539
Andrena_westensis	2020s	HadGEM2	8.5	-50.645
Andrena_westensis	2050s	HadGEM2	8.5	-62.122
Andrena_westensis	2080s	HadGEM2	8.5	-84.078
Andrena_wilhelmi	2020s	CCSM4	4.5	-37.287
Andrena_wilhelmi	2050s	CCSM4	4.5	-39.888
Andrena_wilhelmi	2080s	CCSM4	4.5	-40.244
Andrena_wilhelmi	2020s	CCSM4	8.5	-28.013
Andrena_wilhelmi	2050s	CCSM4	8.5	-43.745
Andrena_wilhelmi	2080s	CCSM4	8.5	-60.023
Andrena_wilhelmi	2020s	Ensemble	4.5	-33.101
Andrena_wilhelmi	2050s	Ensemble	4.5	-33.951
Andrena_wilhelmi	2080s	Ensemble	4.5	-44.874
Andrena_wilhelmi	2020s	Ensemble	8.5	-33.05
Andrena_wilhelmi	2050s	Ensemble	8.5	-40.104
Andrena_wilhelmi	2080s	Ensemble	8.5	-58.792
Andrena_wilhelmi	2020s	HadGEM2	4.5	-31.134
Andrena_wilhelmi	2050s	HadGEM2	4.5	-41.576
Andrena_wilhelmi	2080s	HadGEM2	4.5	-55.646
Andrena_wilhelmi	2020s	HadGEM2	8.5	-48.807
Andrena_wilhelmi	2050s	HadGEM2	8.5	-54.745
Andrena_wilhelmi	2080s	HadGEM2	8.5	-82.53
Anthidiellum_breviusculum_troodicum	2020s	CCSM4	4.5	-22.94
Anthidiellum_breviusculum_troodicum	2050s	CCSM4	4.5	-22.509
Anthidiellum_breviusculum_troodicum	2080s	CCSM4	4.5	0.377
Anthidiellum_breviusculum_troodicum	2020s	CCSM4	8.5	-5.977
Anthidiellum_breviusculum_troodicum	2050s	CCSM4	8.5	-43.08
Anthidiellum_breviusculum_troodicum	2080s	CCSM4	8.5	-57.781
Anthidiellum_breviusculum_troodicum	2020s	Ensemble	4.5	-3.985
Anthidiellum_breviusculum_troodicum	2050s	Ensemble	4.5	-0.377
Anthidiellum_breviusculum_troodicum	2080s	Ensemble	4.5	-31.125
Anthidiellum_breviusculum_troodicum	2020s	Ensemble	8.5	3.069
Anthidiellum_breviusculum_troodicum	2050s	Ensemble	8.5	-20.194
Anthidiellum_breviusculum_troodicum	2080s	Ensemble	8.5	-33.656
Anthidiellum_breviusculum_troodicum	2020s	HadGEM2	4.5	-68.659
Anthidiellum_breviusculum_troodicum	2050s	HadGEM2	4.5	-74.098
Anthidiellum_breviusculum_troodicum	2080s	HadGEM2	4.5	-75.39
Anthidiellum_breviusculum_troodicum	2020s	HadGEM2	8.5	-53.15
Anthidiellum_breviusculum_troodicum	2050s	HadGEM2	8.5	-75.66
Anthidiellum_breviusculum_troodicum	2080s	HadGEM2	8.5	-78.621
Anthidium_dalmaticum	2020s	CCSM4	4.5	-54.919
Anthidium_dalmaticum	2050s	CCSM4	4.5	-54.793
Anthidium_dalmaticum	2080s	CCSM4	4.5	-55.474
Anthidium_dalmaticum	2020s	CCSM4	8.5	-51.16
Anthidium_dalmaticum	2050s	CCSM4	8.5	-44.828
Anthidium_dalmaticum	2080s	CCSM4	8.5	-52.497
Anthidium_dalmaticum	2020s	Ensemble	4.5	-44.526
Anthidium_dalmaticum	2050s	Ensemble	4.5	-52.397
Anthidium_dalmaticum	2080s	Ensemble	4.5	-50.782
Anthidium_dalmaticum	2020s	Ensemble	8.5	-45.055
Anthidium_dalmaticum	2050s	Ensemble	8.5	-53.935
Anthidium_dalmaticum	2080s	Ensemble	8.5	-69.828
Anthidium_dalmaticum	2020s	HadGEM2	4.5	-60.747
Anthidium_dalmaticum	2050s	HadGEM2	4.5	-76.337
Anthidium_dalmaticum	2080s	HadGEM2	4.5	-78.885
Anthidium_dalmaticum	2020s	HadGEM2	8.5	-59.132
Anthidium_dalmaticum	2050s	HadGEM2	8.5	-83.602
Anthidium_dalmaticum	2080s	HadGEM2	8.5	-92.331
Anthidium_florentinum	2020s	CCSM4	4.5	-29.969
Anthidium_florentinum	2050s	CCSM4	4.5	-41.13
Anthidium_florentinum	2080s	CCSM4	4.5	-45.666
Anthidium_florentinum	2020s	CCSM4	8.5	-22.702
Anthidium_florentinum	2050s	CCSM4	8.5	-52.505
Anthidium_florentinum	2080s	CCSM4	8.5	-82.546
Anthidium_florentinum	2020s	Ensemble	4.5	-41.297
Anthidium_florentinum	2050s	Ensemble	4.5	-40.513
Anthidium_florentinum	2080s	Ensemble	4.5	-58.133
Anthidium_florentinum	2020s	Ensemble	8.5	-40.062
Anthidium_florentinum	2050s	Ensemble	8.5	-49.133
Anthidium_florentinum	2080s	Ensemble	8.5	-78.414
Anthidium_florentinum	2020s	HadGEM2	4.5	-56.234
Anthidium_florentinum	2050s	HadGEM2	4.5	-71.859
Anthidium_florentinum	2080s	HadGEM2	4.5	-78.366
Anthidium_florentinum	2020s	HadGEM2	8.5	-69.722
Anthidium_florentinum	2050s	HadGEM2	8.5	-80.622
Anthidium_florentinum	2080s	HadGEM2	8.5	-91.166
Anthidium_punctatum	2020s	CCSM4	4.5	8.854
Anthidium_punctatum	2050s	CCSM4	4.5	2.293
Anthidium_punctatum	2080s	CCSM4	4.5	-27.302
Anthidium_punctatum	2020s	CCSM4	8.5	11.182
Anthidium_punctatum	2050s	CCSM4	8.5	-20.847
Anthidium_punctatum	2080s	CCSM4	8.5	-67.901
Anthidium_punctatum	2020s	Ensemble	4.5	-0.776
Anthidium_punctatum	2050s	Ensemble	4.5	-3.351
Anthidium_punctatum	2080s	Ensemble	4.5	-31.605
Anthidium_punctatum	2020s	Ensemble	8.5	-7.231
Anthidium_punctatum	2050s	Ensemble	8.5	-8.571
Anthidium_punctatum	2080s	Ensemble	8.5	-52.557
Anthidium_punctatum	2020s	HadGEM2	4.5	-66.243
Anthidium_punctatum	2050s	HadGEM2	4.5	-81.587
Anthidium_punctatum	2080s	HadGEM2	4.5	-85.785
Anthidium_punctatum	2020s	HadGEM2	8.5	-74.497
Anthidium_punctatum	2050s	HadGEM2	8.5	-86.702
Anthidium_punctatum	2080s	HadGEM2	8.5	-90.935
Anthidium_rotundum	2020s	CCSM4	4.5	-12.281
Anthidium_rotundum	2050s	CCSM4	4.5	-12.419
Anthidium_rotundum	2080s	CCSM4	4.5	-24.469
Anthidium_rotundum	2020s	CCSM4	8.5	-8.033
Anthidium_rotundum	2050s	CCSM4	8.5	-3.693
Anthidium_rotundum	2080s	CCSM4	8.5	-51.801
Anthidium_rotundum	2020s	Ensemble	4.5	-0.231
Anthidium_rotundum	2050s	Ensemble	4.5	-8.818
Anthidium_rotundum	2080s	Ensemble	4.5	-22.761
Anthidium_rotundum	2020s	Ensemble	8.5	-6.417
Anthidium_rotundum	2050s	Ensemble	8.5	-3.047
Anthidium_rotundum	2080s	Ensemble	8.5	-35.873
Anthidium_rotundum	2020s	HadGEM2	4.5	-58.264
Anthidium_rotundum	2050s	HadGEM2	4.5	-70.037
Anthidium_rotundum	2080s	HadGEM2	4.5	-72.669
Anthidium_rotundum	2020s	HadGEM2	8.5	-67.267
Anthidium_rotundum	2050s	HadGEM2	8.5	-75.115
Anthidium_rotundum	2080s	HadGEM2	8.5	-84.58
Anthophora_aestivalis	2020s	CCSM4	4.5	-26.027
Anthophora_aestivalis	2050s	CCSM4	4.5	-20.548
Anthophora_aestivalis	2080s	CCSM4	4.5	-58.904
Anthophora_aestivalis	2020s	CCSM4	8.5	-6.849
Anthophora_aestivalis	2050s	CCSM4	8.5	-80.822
Anthophora_aestivalis	2080s	CCSM4	8.5	-94.521
Anthophora_aestivalis	2020s	Ensemble	4.5	-47.945
Anthophora_aestivalis	2050s	Ensemble	4.5	-73.973
Anthophora_aestivalis	2080s	Ensemble	4.5	-82.192
Anthophora_aestivalis	2020s	Ensemble	8.5	-45.205
Anthophora_aestivalis	2050s	Ensemble	8.5	-72.603
Anthophora_aestivalis	2080s	Ensemble	8.5	-95.89
Anthophora_aestivalis	2020s	HadGEM2	4.5	-86.301
Anthophora_aestivalis	2050s	HadGEM2	4.5	-84.932
Anthophora_aestivalis	2080s	HadGEM2	4.5	-94.521
Anthophora_aestivalis	2020s	HadGEM2	8.5	-69.863
Anthophora_aestivalis	2050s	HadGEM2	8.5	-90.411
Anthophora_aestivalis	2080s	HadGEM2	8.5	-98.63
Anthophora_agama	2020s	CCSM4	4.5	-38.388
Anthophora_agama	2050s	CCSM4	4.5	-46.91
Anthophora_agama	2080s	CCSM4	4.5	-46.742
Anthophora_agama	2020s	CCSM4	8.5	-46.564
Anthophora_agama	2050s	CCSM4	8.5	-43.096
Anthophora_agama	2080s	CCSM4	8.5	-49.884
Anthophora_agama	2020s	Ensemble	4.5	-40.5
Anthophora_agama	2050s	Ensemble	4.5	-42.266
Anthophora_agama	2080s	Ensemble	4.5	-39.912
Anthophora_agama	2020s	Ensemble	8.5	-42.066
Anthophora_agama	2050s	Ensemble	8.5	-47.404
Anthophora_agama	2080s	Ensemble	8.5	-51.755
Anthophora_agama	2020s	HadGEM2	4.5	-52.932
Anthophora_agama	2050s	HadGEM2	4.5	-65.206
Anthophora_agama	2080s	HadGEM2	4.5	-55.822
Anthophora_agama	2020s	HadGEM2	8.5	-55.78
Anthophora_agama	2050s	HadGEM2	8.5	-64.954
Anthophora_agama	2080s	HadGEM2	8.5	-78.174
Anthophora_crinipes	2020s	CCSM4	4.5	-29.761
Anthophora_crinipes	2050s	CCSM4	4.5	-26.359
Anthophora_crinipes	2080s	CCSM4	4.5	-32.483
Anthophora_crinipes	2020s	CCSM4	8.5	-31.598
Anthophora_crinipes	2050s	CCSM4	8.5	-26.384
Anthophora_crinipes	2080s	CCSM4	8.5	-46.832
Anthophora_crinipes	2020s	Ensemble	4.5	-24.496
Anthophora_crinipes	2050s	Ensemble	4.5	-19.257
Anthophora_crinipes	2080s	Ensemble	4.5	-20.192
Anthophora_crinipes	2020s	Ensemble	8.5	-30.867
Anthophora_crinipes	2050s	Ensemble	8.5	-17.768
Anthophora_crinipes	2080s	Ensemble	8.5	-45.862
Anthophora_crinipes	2020s	HadGEM2	4.5	-47.053
Anthophora_crinipes	2050s	HadGEM2	4.5	-60.942
Anthophora_crinipes	2080s	HadGEM2	4.5	-60.092
Anthophora_crinipes	2020s	HadGEM2	8.5	-53.764
Anthophora_crinipes	2050s	HadGEM2	8.5	-66.292
Anthophora_crinipes	2080s	HadGEM2	8.5	-88.968
Anthophora_dalmatica	2020s	CCSM4	4.5	-29.76
Anthophora_dalmatica	2050s	CCSM4	4.5	-32.769
Anthophora_dalmatica	2080s	CCSM4	4.5	-41.675
Anthophora_dalmatica	2020s	CCSM4	8.5	-36.939
Anthophora_dalmatica	2050s	CCSM4	8.5	-19.138
Anthophora_dalmatica	2080s	CCSM4	8.5	-32.769
Anthophora_dalmatica	2020s	Ensemble	4.5	-27.87
Anthophora_dalmatica	2050s	Ensemble	4.5	-25.383
Anthophora_dalmatica	2080s	Ensemble	4.5	-24.905
Anthophora_dalmatica	2020s	Ensemble	8.5	-29.13
Anthophora_dalmatica	2050s	Ensemble	8.5	-20.267
Anthophora_dalmatica	2080s	Ensemble	8.5	-33.029
Anthophora_dalmatica	2020s	HadGEM2	4.5	-39.828
Anthophora_dalmatica	2050s	HadGEM2	4.5	-54.513
Anthophora_dalmatica	2080s	HadGEM2	4.5	-40.589
Anthophora_dalmatica	2020s	HadGEM2	8.5	-50.418
Anthophora_dalmatica	2050s	HadGEM2	8.5	-54.459
Anthophora_dalmatica	2080s	HadGEM2	8.5	-80.243
Anthophora_dufourii	2020s	CCSM4	4.5	-31.585
Anthophora_dufourii	2050s	CCSM4	4.5	-37.077
Anthophora_dufourii	2080s	CCSM4	4.5	-34.785
Anthophora_dufourii	2020s	CCSM4	8.5	-20.665
Anthophora_dufourii	2050s	CCSM4	8.5	-39.802
Anthophora_dufourii	2080s	CCSM4	8.5	-50.145
Anthophora_dufourii	2020s	Ensemble	4.5	-24.422
Anthophora_dufourii	2050s	Ensemble	4.5	-26.693
Anthophora_dufourii	2080s	Ensemble	4.5	-36.54
Anthophora_dufourii	2020s	Ensemble	8.5	-23.328
Anthophora_dufourii	2050s	Ensemble	8.5	-30.512
Anthophora_dufourii	2080s	Ensemble	8.5	-46.738
Anthophora_dufourii	2020s	HadGEM2	4.5	-58.939
Anthophora_dufourii	2050s	HadGEM2	4.5	-64.451
Anthophora_dufourii	2080s	HadGEM2	4.5	-70.974
Anthophora_dufourii	2020s	HadGEM2	8.5	-58.65
Anthophora_dufourii	2050s	HadGEM2	8.5	-71.594
Anthophora_dufourii	2080s	HadGEM2	8.5	-89.926
Anthophora_mucida	2020s	CCSM4	4.5	-30.674
Anthophora_mucida	2050s	CCSM4	4.5	-34.058
Anthophora_mucida	2080s	CCSM4	4.5	-36.583
Anthophora_mucida	2020s	CCSM4	8.5	-32.821
Anthophora_mucida	2050s	CCSM4	8.5	-27.212
Anthophora_mucida	2080s	CCSM4	8.5	-53.93
Anthophora_mucida	2020s	Ensemble	4.5	-36.596
Anthophora_mucida	2050s	Ensemble	4.5	-31.338
Anthophora_mucida	2080s	Ensemble	4.5	-34.708
Anthophora_mucida	2020s	Ensemble	8.5	-37.962
Anthophora_mucida	2050s	Ensemble	8.5	-24.597
Anthophora_mucida	2080s	Ensemble	8.5	-35.958
Anthophora_mucida	2020s	HadGEM2	4.5	-59.669
Anthophora_mucida	2050s	HadGEM2	4.5	-74.492
Anthophora_mucida	2080s	HadGEM2	4.5	-71.187
Anthophora_mucida	2020s	HadGEM2	8.5	-65.955
Anthophora_mucida	2050s	HadGEM2	8.5	-76.197
Anthophora_mucida	2080s	HadGEM2	8.5	-91.918
Anthophora_nigriceps	2020s	CCSM4	4.5	-41.266
Anthophora_nigriceps	2050s	CCSM4	4.5	-50.877
Anthophora_nigriceps	2080s	CCSM4	4.5	-41.916
Anthophora_nigriceps	2020s	CCSM4	8.5	-32.955
Anthophora_nigriceps	2050s	CCSM4	8.5	-56.721
Anthophora_nigriceps	2080s	CCSM4	8.5	-62.078
Anthophora_nigriceps	2020s	Ensemble	4.5	-37.727
Anthophora_nigriceps	2050s	Ensemble	4.5	-43.766
Anthophora_nigriceps	2080s	Ensemble	4.5	-50.487
Anthophora_nigriceps	2020s	Ensemble	8.5	-34.675
Anthophora_nigriceps	2050s	Ensemble	8.5	-53.279
Anthophora_nigriceps	2080s	Ensemble	8.5	-79.221
Anthophora_nigriceps	2020s	HadGEM2	4.5	-39.156
Anthophora_nigriceps	2050s	HadGEM2	4.5	-50.909
Anthophora_nigriceps	2080s	HadGEM2	4.5	-60.682
Anthophora_nigriceps	2020s	HadGEM2	8.5	-41.234
Anthophora_nigriceps	2050s	HadGEM2	8.5	-62.045
Anthophora_nigriceps	2080s	HadGEM2	8.5	-88.344
Anthophora_plumipes	2020s	CCSM4	4.5	-23.441
Anthophora_plumipes	2050s	CCSM4	4.5	-30.749
Anthophora_plumipes	2080s	CCSM4	4.5	-31.272
Anthophora_plumipes	2020s	CCSM4	8.5	-33.181
Anthophora_plumipes	2050s	CCSM4	8.5	-27.768
Anthophora_plumipes	2080s	CCSM4	8.5	-65.355
Anthophora_plumipes	2020s	Ensemble	4.5	-30.409
Anthophora_plumipes	2050s	Ensemble	4.5	-28.108
Anthophora_plumipes	2080s	Ensemble	4.5	-30.958
Anthophora_plumipes	2020s	Ensemble	8.5	-34.449
Anthophora_plumipes	2050s	Ensemble	8.5	-31.233
Anthophora_plumipes	2080s	Ensemble	8.5	-59.825
Anthophora_plumipes	2020s	HadGEM2	4.5	-69.068
Anthophora_plumipes	2050s	HadGEM2	4.5	-81.252
Anthophora_plumipes	2080s	HadGEM2	4.5	-82.847
Anthophora_plumipes	2020s	HadGEM2	8.5	-74.794
Anthophora_plumipes	2050s	HadGEM2	8.5	-84.469
Anthophora_plumipes	2080s	HadGEM2	8.5	-95.673
Anthophora_robusta	2020s	CCSM4	4.5	-30.467
Anthophora_robusta	2050s	CCSM4	4.5	-21.634
Anthophora_robusta	2080s	CCSM4	4.5	-15.409
Anthophora_robusta	2020s	CCSM4	8.5	-22.763
Anthophora_robusta	2050s	CCSM4	8.5	-11.634
Anthophora_robusta	2080s	CCSM4	8.5	-29.416
Anthophora_robusta	2020s	Ensemble	4.5	-28.988
Anthophora_robusta	2050s	Ensemble	4.5	-12.607
Anthophora_robusta	2080s	Ensemble	4.5	-14.514
Anthophora_robusta	2020s	Ensemble	8.5	-24.358
Anthophora_robusta	2050s	Ensemble	8.5	-8.755
Anthophora_robusta	2080s	Ensemble	8.5	-25.837
Anthophora_robusta	2020s	HadGEM2	4.5	-45.409
Anthophora_robusta	2050s	HadGEM2	4.5	-32.996
Anthophora_robusta	2080s	HadGEM2	4.5	-42.724
Anthophora_robusta	2020s	HadGEM2	8.5	-49.728
Anthophora_robusta	2050s	HadGEM2	8.5	-35.292
Anthophora_robusta	2080s	HadGEM2	8.5	-57.471
Anthophora_rogenhoferi	2020s	CCSM4	4.5	-56.55
Anthophora_rogenhoferi	2050s	CCSM4	4.5	-64.41
Anthophora_rogenhoferi	2080s	CCSM4	4.5	-67.686
Anthophora_rogenhoferi	2020s	CCSM4	8.5	-43.013
Anthophora_rogenhoferi	2050s	CCSM4	8.5	-62.009
Anthophora_rogenhoferi	2080s	CCSM4	8.5	-60.044
Anthophora_rogenhoferi	2020s	Ensemble	4.5	-48.69
Anthophora_rogenhoferi	2050s	Ensemble	4.5	-36.026
Anthophora_rogenhoferi	2080s	Ensemble	4.5	-55.24
Anthophora_rogenhoferi	2020s	Ensemble	8.5	-18.341
Anthophora_rogenhoferi	2050s	Ensemble	8.5	-36.463
Anthophora_rogenhoferi	2080s	Ensemble	8.5	-56.114
Anthophora_rogenhoferi	2020s	HadGEM2	4.5	-33.843
Anthophora_rogenhoferi	2050s	HadGEM2	4.5	-60.917
Anthophora_rogenhoferi	2080s	HadGEM2	4.5	-45.197
Anthophora_rogenhoferi	2020s	HadGEM2	8.5	-67.249
Anthophora_rogenhoferi	2050s	HadGEM2	8.5	-62.664
Anthophora_rogenhoferi	2080s	HadGEM2	8.5	-70.306
Anthophora_rubricrus	2020s	CCSM4	4.5	-41.871
Anthophora_rubricrus	2050s	CCSM4	4.5	-44.339
Anthophora_rubricrus	2080s	CCSM4	4.5	-48.886
Anthophora_rubricrus	2020s	CCSM4	8.5	-44.933
Anthophora_rubricrus	2050s	CCSM4	8.5	-41.778
Anthophora_rubricrus	2080s	CCSM4	8.5	-69.395
Anthophora_rubricrus	2020s	Ensemble	4.5	-38.048
Anthophora_rubricrus	2050s	Ensemble	4.5	-45.379
Anthophora_rubricrus	2080s	Ensemble	4.5	-54.139
Anthophora_rubricrus	2020s	Ensemble	8.5	-39.05
Anthophora_rubricrus	2050s	Ensemble	8.5	-49.944
Anthophora_rubricrus	2080s	Ensemble	8.5	-76.559
Anthophora_rubricrus	2020s	HadGEM2	4.5	-71.028
Anthophora_rubricrus	2050s	HadGEM2	4.5	-81.737
Anthophora_rubricrus	2080s	HadGEM2	4.5	-85.895
Anthophora_rubricrus	2020s	HadGEM2	8.5	-75.538
Anthophora_rubricrus	2050s	HadGEM2	8.5	-86.154
Anthophora_rubricrus	2080s	HadGEM2	8.5	-94.321
Anthophora_rutilans	2020s	CCSM4	4.5	-37.829
Anthophora_rutilans	2050s	CCSM4	4.5	-43.558
Anthophora_rutilans	2080s	CCSM4	4.5	-47.297
Anthophora_rutilans	2020s	CCSM4	8.5	-45.774
Anthophora_rutilans	2050s	CCSM4	8.5	-39.654
Anthophora_rutilans	2080s	CCSM4	8.5	-44.71
Anthophora_rutilans	2020s	Ensemble	4.5	-35.272
Anthophora_rutilans	2050s	Ensemble	4.5	-36.082
Anthophora_rutilans	2080s	Ensemble	4.5	-32.969
Anthophora_rutilans	2020s	Ensemble	8.5	-39.157
Anthophora_rutilans	2050s	Ensemble	8.5	-35.477
Anthophora_rutilans	2080s	Ensemble	8.5	-39.098
Anthophora_rutilans	2020s	HadGEM2	4.5	-51.425
Anthophora_rutilans	2050s	HadGEM2	4.5	-57.847
Anthophora_rutilans	2080s	HadGEM2	4.5	-50.742
Anthophora_rutilans	2020s	HadGEM2	8.5	-55.339
Anthophora_rutilans	2050s	HadGEM2	8.5	-58.442
Anthophora_rutilans	2080s	HadGEM2	8.5	-76.235
Anthophora_socia	2020s	CCSM4	4.5	-50.071
Anthophora_socia	2050s	CCSM4	4.5	-45.134
Anthophora_socia	2080s	CCSM4	4.5	-31.03
Anthophora_socia	2020s	CCSM4	8.5	-30.183
Anthophora_socia	2050s	CCSM4	8.5	-58.533
Anthophora_socia	2080s	CCSM4	8.5	-44.993
Anthophora_socia	2020s	Ensemble	4.5	-40.056
Anthophora_socia	2050s	Ensemble	4.5	-2.68
Anthophora_socia	2080s	Ensemble	4.5	-41.608
Anthophora_socia	2020s	Ensemble	8.5	-12.694
Anthophora_socia	2050s	Ensemble	8.5	-25.106
Anthophora_socia	2080s	Ensemble	8.5	-41.608
Anthophora_socia	2020s	HadGEM2	4.5	-29.901
Anthophora_socia	2050s	HadGEM2	4.5	-37.236
Anthophora_socia	2080s	HadGEM2	4.5	-32.44
Anthophora_socia	2020s	HadGEM2	8.5	-18.054
Anthophora_socia	2050s	HadGEM2	8.5	-44.006
Anthophora_socia	2080s	HadGEM2	8.5	-58.11
Anthophora_subterranea	2020s	CCSM4	4.5	-43.239
Anthophora_subterranea	2050s	CCSM4	4.5	-43.454
Anthophora_subterranea	2080s	CCSM4	4.5	-43.095
Anthophora_subterranea	2020s	CCSM4	8.5	-39.437
Anthophora_subterranea	2050s	CCSM4	8.5	-44.064
Anthophora_subterranea	2080s	CCSM4	8.5	-78.748
Anthophora_subterranea	2020s	Ensemble	4.5	-42.127
Anthophora_subterranea	2050s	Ensemble	4.5	-35.42
Anthophora_subterranea	2080s	Ensemble	4.5	-46.754
Anthophora_subterranea	2020s	Ensemble	8.5	-40.065
Anthophora_subterranea	2050s	Ensemble	8.5	-41.356
Anthophora_subterranea	2080s	Ensemble	8.5	-72.328
Anthophora_subterranea	2020s	HadGEM2	4.5	-52.278
Anthophora_subterranea	2050s	HadGEM2	4.5	-66.087
Anthophora_subterranea	2080s	HadGEM2	4.5	-74.928
Anthophora_subterranea	2020s	HadGEM2	8.5	-70.839
Anthophora_subterranea	2050s	HadGEM2	8.5	-74.767
Anthophora_subterranea	2080s	HadGEM2	8.5	-83.465
Apis_mellifera	2020s	CCSM4	4.5	-21.279
Apis_mellifera	2050s	CCSM4	4.5	-14.901
Apis_mellifera	2080s	CCSM4	4.5	-21.562
Apis_mellifera	2020s	CCSM4	8.5	-26.736
Apis_mellifera	2050s	CCSM4	8.5	-9.285
Apis_mellifera	2080s	CCSM4	8.5	-30.96
Apis_mellifera	2020s	Ensemble	4.5	-22.427
Apis_mellifera	2050s	Ensemble	4.5	-7.893
Apis_mellifera	2080s	Ensemble	4.5	-15.343
Apis_mellifera	2020s	Ensemble	8.5	-21.101
Apis_mellifera	2050s	Ensemble	8.5	-9.247
Apis_mellifera	2080s	Ensemble	8.5	-15.4
Apis_mellifera	2020s	HadGEM2	4.5	-27.554
Apis_mellifera	2050s	HadGEM2	4.5	-43.716
Apis_mellifera	2080s	HadGEM2	4.5	-39.125
Apis_mellifera	2020s	HadGEM2	8.5	-41.11
Apis_mellifera	2050s	HadGEM2	8.5	-47.168
Apis_mellifera	2080s	HadGEM2	8.5	-65.804
Bombus_argillaceus	2020s	CCSM4	4.5	-23.962
Bombus_argillaceus	2050s	CCSM4	4.5	-25.623
Bombus_argillaceus	2080s	CCSM4	4.5	-33.222
Bombus_argillaceus	2020s	CCSM4	8.5	-14.045
Bombus_argillaceus	2050s	CCSM4	8.5	-33.371
Bombus_argillaceus	2080s	CCSM4	8.5	-71.898
Bombus_argillaceus	2020s	Ensemble	4.5	-26.677
Bombus_argillaceus	2050s	Ensemble	4.5	-26.02
Bombus_argillaceus	2080s	Ensemble	4.5	-40.783
Bombus_argillaceus	2020s	Ensemble	8.5	-24.718
Bombus_argillaceus	2050s	Ensemble	8.5	-30.705
Bombus_argillaceus	2080s	Ensemble	8.5	-69.828
Bombus_argillaceus	2020s	HadGEM2	4.5	-42.779
Bombus_argillaceus	2050s	HadGEM2	4.5	-60.134
Bombus_argillaceus	2080s	HadGEM2	4.5	-65.452
Bombus_argillaceus	2020s	HadGEM2	8.5	-58.646
Bombus_argillaceus	2050s	HadGEM2	8.5	-66.803
Bombus_argillaceus	2080s	HadGEM2	8.5	-86.662
Bombus_terrestris_dalmatinus	2020s	CCSM4	4.5	-22.688
Bombus_terrestris_dalmatinus	2050s	CCSM4	4.5	-35.035
Bombus_terrestris_dalmatinus	2080s	CCSM4	4.5	-35.557
Bombus_terrestris_dalmatinus	2020s	CCSM4	8.5	-34.703
Bombus_terrestris_dalmatinus	2050s	CCSM4	8.5	-18.473
Bombus_terrestris_dalmatinus	2080s	CCSM4	8.5	-14.733
Bombus_terrestris_dalmatinus	2020s	Ensemble	4.5	-22.332
Bombus_terrestris_dalmatinus	2050s	Ensemble	4.5	-24.955
Bombus_terrestris_dalmatinus	2080s	Ensemble	4.5	-21.441
Bombus_terrestris_dalmatinus	2020s	Ensemble	8.5	-26.641
Bombus_terrestris_dalmatinus	2050s	Ensemble	8.5	-20.586
Bombus_terrestris_dalmatinus	2080s	Ensemble	8.5	-7.622
Bombus_terrestris_dalmatinus	2020s	HadGEM2	4.5	-13.071
Bombus_terrestris_dalmatinus	2050s	HadGEM2	4.5	-26.748
Bombus_terrestris_dalmatinus	2080s	HadGEM2	4.5	-31.272
Bombus_terrestris_dalmatinus	2020s	HadGEM2	8.5	-32.566
Bombus_terrestris_dalmatinus	2050s	HadGEM2	8.5	-32.162
Bombus_terrestris_dalmatinus	2080s	HadGEM2	8.5	-59.587
Bombus_vestalis	2020s	CCSM4	4.5	-51.163
Bombus_vestalis	2050s	CCSM4	4.5	-62.92
Bombus_vestalis	2080s	CCSM4	4.5	-75.84
Bombus_vestalis	2020s	CCSM4	8.5	-33.721
Bombus_vestalis	2050s	CCSM4	8.5	-67.119
Bombus_vestalis	2080s	CCSM4	8.5	-88.307
Bombus_vestalis	2020s	Ensemble	4.5	-65.052
Bombus_vestalis	2050s	Ensemble	4.5	-75.517
Bombus_vestalis	2080s	Ensemble	4.5	-85.142
Bombus_vestalis	2020s	Ensemble	8.5	-61.111
Bombus_vestalis	2050s	Ensemble	8.5	-62.661
Bombus_vestalis	2080s	Ensemble	8.5	-86.24
Bombus_vestalis	2020s	HadGEM2	4.5	-71.576
Bombus_vestalis	2050s	HadGEM2	4.5	-92.313
Bombus_vestalis	2080s	HadGEM2	4.5	-95.478
Bombus_vestalis	2020s	HadGEM2	8.5	-81.525
Bombus_vestalis	2050s	HadGEM2	8.5	-95.413
Bombus_vestalis	2080s	HadGEM2	8.5	-98.32
Ceratina_acuta	2020s	CCSM4	4.5	-58.308
Ceratina_acuta	2050s	CCSM4	4.5	-54.902
Ceratina_acuta	2080s	CCSM4	4.5	-45.015
Ceratina_acuta	2020s	CCSM4	8.5	-55.012
Ceratina_acuta	2050s	CCSM4	8.5	-50.457
Ceratina_acuta	2080s	CCSM4	8.5	-53.669
Ceratina_acuta	2020s	Ensemble	4.5	-55.829
Ceratina_acuta	2050s	Ensemble	4.5	-45.431
Ceratina_acuta	2080s	Ensemble	4.5	-48.601
Ceratina_acuta	2020s	Ensemble	8.5	-53.628
Ceratina_acuta	2050s	Ensemble	8.5	-48.878
Ceratina_acuta	2080s	Ensemble	8.5	-63.362
Ceratina_acuta	2020s	HadGEM2	4.5	-61.479
Ceratina_acuta	2050s	HadGEM2	4.5	-62.31
Ceratina_acuta	2080s	HadGEM2	4.5	-66.99
Ceratina_acuta	2020s	HadGEM2	8.5	-63.722
Ceratina_acuta	2050s	HadGEM2	8.5	-68.568
Ceratina_acuta	2080s	HadGEM2	8.5	-83.855
Ceratina_bispinosa	2020s	CCSM4	4.5	1.778
Ceratina_bispinosa	2050s	CCSM4	4.5	0.303
Ceratina_bispinosa	2080s	CCSM4	4.5	-5.902
Ceratina_bispinosa	2020s	CCSM4	8.5	14.869
Ceratina_bispinosa	2050s	CCSM4	8.5	-14.302
Ceratina_bispinosa	2080s	CCSM4	8.5	-63.488
Ceratina_bispinosa	2020s	Ensemble	4.5	1.324
Ceratina_bispinosa	2050s	Ensemble	4.5	2.951
Ceratina_bispinosa	2080s	Ensemble	4.5	-21.831
Ceratina_bispinosa	2020s	Ensemble	8.5	5.184
Ceratina_bispinosa	2050s	Ensemble	8.5	-2.421
Ceratina_bispinosa	2080s	Ensemble	8.5	-41.809
Ceratina_bispinosa	2020s	HadGEM2	4.5	-51.684
Ceratina_bispinosa	2050s	HadGEM2	4.5	-38.744
Ceratina_bispinosa	2080s	HadGEM2	4.5	-59.856
Ceratina_bispinosa	2020s	HadGEM2	8.5	-59.818
Ceratina_bispinosa	2050s	HadGEM2	8.5	-49.943
Ceratina_bispinosa	2080s	HadGEM2	8.5	-77.488
Ceratina_chalcites	2020s	CCSM4	4.5	-45.21
Ceratina_chalcites	2050s	CCSM4	4.5	-51.833
Ceratina_chalcites	2080s	CCSM4	4.5	-51.472
Ceratina_chalcites	2020s	CCSM4	8.5	-38.471
Ceratina_chalcites	2050s	CCSM4	8.5	-54.144
Ceratina_chalcites	2080s	CCSM4	8.5	-68.216
Ceratina_chalcites	2020s	Ensemble	4.5	-39.375
Ceratina_chalcites	2050s	Ensemble	4.5	-46.45
Ceratina_chalcites	2080s	Ensemble	4.5	-51.885
Ceratina_chalcites	2020s	Ensemble	8.5	-39.956
Ceratina_chalcites	2050s	Ensemble	8.5	-55.926
Ceratina_chalcites	2080s	Ensemble	8.5	-78.699
Ceratina_chalcites	2020s	HadGEM2	4.5	-27.382
Ceratina_chalcites	2050s	HadGEM2	4.5	-53.666
Ceratina_chalcites	2080s	HadGEM2	4.5	-61.219
Ceratina_chalcites	2020s	HadGEM2	8.5	-41.053
Ceratina_chalcites	2050s	HadGEM2	8.5	-63.852
Ceratina_chalcites	2080s	HadGEM2	8.5	-86.716
Ceratina_chalybea	2020s	CCSM4	4.5	-5.178
Ceratina_chalybea	2050s	CCSM4	4.5	-7.676
Ceratina_chalybea	2080s	CCSM4	4.5	-8.894
Ceratina_chalybea	2020s	CCSM4	8.5	15.139
Ceratina_chalybea	2050s	CCSM4	8.5	-26.256
Ceratina_chalybea	2080s	CCSM4	8.5	-48.309
Ceratina_chalybea	2020s	Ensemble	4.5	-7.219
Ceratina_chalybea	2050s	Ensemble	4.5	-8.498
Ceratina_chalybea	2080s	Ensemble	4.5	-23.667
Ceratina_chalybea	2020s	Ensemble	8.5	-4.234
Ceratina_chalybea	2050s	Ensemble	8.5	-20.439
Ceratina_chalybea	2080s	Ensemble	8.5	-42.004
Ceratina_chalybea	2020s	HadGEM2	4.5	-40.238
Ceratina_chalybea	2050s	HadGEM2	4.5	-45.355
Ceratina_chalybea	2080s	HadGEM2	4.5	-57.082
Ceratina_chalybea	2020s	HadGEM2	8.5	-52.848
Ceratina_chalybea	2050s	HadGEM2	8.5	-55.376
Ceratina_chalybea	2080s	HadGEM2	8.5	-63.509
Ceratina_cucurbitina	2020s	CCSM4	4.5	-18.628
Ceratina_cucurbitina	2050s	CCSM4	4.5	-18.173
Ceratina_cucurbitina	2080s	CCSM4	4.5	-26.796
Ceratina_cucurbitina	2020s	CCSM4	8.5	-19.518
Ceratina_cucurbitina	2050s	CCSM4	8.5	-25.341
Ceratina_cucurbitina	2080s	CCSM4	8.5	-55.438
Ceratina_cucurbitina	2020s	Ensemble	4.5	-13.241
Ceratina_cucurbitina	2050s	Ensemble	4.5	-15.243
Ceratina_cucurbitina	2080s	Ensemble	4.5	-24.052
Ceratina_cucurbitina	2020s	Ensemble	8.5	-17.2
Ceratina_cucurbitina	2050s	Ensemble	8.5	-19.713
Ceratina_cucurbitina	2080s	Ensemble	8.5	-42.578
Ceratina_cucurbitina	2020s	HadGEM2	4.5	-57.942
Ceratina_cucurbitina	2050s	HadGEM2	4.5	-70.987
Ceratina_cucurbitina	2080s	HadGEM2	4.5	-69.801
Ceratina_cucurbitina	2020s	HadGEM2	8.5	-63.802
Ceratina_cucurbitina	2050s	HadGEM2	8.5	-72.564
Ceratina_cucurbitina	2080s	HadGEM2	8.5	-90.45
Ceratina_dallatorreana	2020s	CCSM4	4.5	-20.006
Ceratina_dallatorreana	2050s	CCSM4	4.5	-23.411
Ceratina_dallatorreana	2080s	CCSM4	4.5	-24.859
Ceratina_dallatorreana	2020s	CCSM4	8.5	-22.846
Ceratina_dallatorreana	2050s	CCSM4	8.5	-17.331
Ceratina_dallatorreana	2080s	CCSM4	8.5	-33.159
Ceratina_dallatorreana	2020s	Ensemble	4.5	-24.376
Ceratina_dallatorreana	2050s	Ensemble	4.5	-16.29
Ceratina_dallatorreana	2080s	Ensemble	4.5	-17.737
Ceratina_dallatorreana	2020s	Ensemble	8.5	-26.692
Ceratina_dallatorreana	2050s	Ensemble	8.5	-16.869
Ceratina_dallatorreana	2080s	Ensemble	8.5	-22.301
Ceratina_dallatorreana	2020s	HadGEM2	4.5	-50.455
Ceratina_dallatorreana	2050s	HadGEM2	4.5	-60.43
Ceratina_dallatorreana	2080s	HadGEM2	4.5	-57.728
Ceratina_dallatorreana	2020s	HadGEM2	8.5	-58.238
Ceratina_dallatorreana	2050s	HadGEM2	8.5	-64.332
Ceratina_dallatorreana	2080s	HadGEM2	8.5	-85.723
Ceratina_dentiventris	2020s	CCSM4	4.5	-25.196
Ceratina_dentiventris	2050s	CCSM4	4.5	-26.827
Ceratina_dentiventris	2080s	CCSM4	4.5	-31.72
Ceratina_dentiventris	2020s	CCSM4	8.5	-18.219
Ceratina_dentiventris	2050s	CCSM4	8.5	-19.068
Ceratina_dentiventris	2080s	CCSM4	8.5	-43.525
Ceratina_dentiventris	2020s	Ensemble	4.5	-23.509
Ceratina_dentiventris	2050s	Ensemble	4.5	-25.648
Ceratina_dentiventris	2080s	Ensemble	4.5	-32.161
Ceratina_dentiventris	2020s	Ensemble	8.5	-22.33
Ceratina_dentiventris	2050s	Ensemble	8.5	-23.432
Ceratina_dentiventris	2080s	Ensemble	8.5	-27.135
Ceratina_dentiventris	2020s	HadGEM2	4.5	-52.86
Ceratina_dentiventris	2050s	HadGEM2	4.5	-64.808
Ceratina_dentiventris	2080s	HadGEM2	4.5	-67.761
Ceratina_dentiventris	2020s	HadGEM2	8.5	-59.594
Ceratina_dentiventris	2050s	HadGEM2	8.5	-70.032
Ceratina_dentiventris	2080s	HadGEM2	8.5	-92.571
Ceratina_loewi	2020s	CCSM4	4.5	-18.7
Ceratina_loewi	2050s	CCSM4	4.5	-15.781
Ceratina_loewi	2080s	CCSM4	4.5	-31.687
Ceratina_loewi	2020s	CCSM4	8.5	-21.906
Ceratina_loewi	2050s	CCSM4	8.5	-22.53
Ceratina_loewi	2080s	CCSM4	8.5	-41.879
Ceratina_loewi	2020s	Ensemble	4.5	-11.627
Ceratina_loewi	2050s	Ensemble	4.5	-15.893
Ceratina_loewi	2080s	Ensemble	4.5	-21.594
Ceratina_loewi	2020s	Ensemble	8.5	-18.713
Ceratina_loewi	2050s	Ensemble	8.5	-19.149
Ceratina_loewi	2080s	Ensemble	8.5	-24.651
Ceratina_loewi	2020s	HadGEM2	4.5	-57.273
Ceratina_loewi	2050s	HadGEM2	4.5	-71.008
Ceratina_loewi	2080s	HadGEM2	4.5	-66.604
Ceratina_loewi	2020s	HadGEM2	8.5	-61.876
Ceratina_loewi	2050s	HadGEM2	8.5	-71.357
Ceratina_loewi	2080s	HadGEM2	8.5	-92.914
Ceratina_nigroaenea	2020s	CCSM4	4.5	-35.895
Ceratina_nigroaenea	2050s	CCSM4	4.5	-41.878
Ceratina_nigroaenea	2080s	CCSM4	4.5	-65.85
Ceratina_nigroaenea	2020s	CCSM4	8.5	-30.619
Ceratina_nigroaenea	2050s	CCSM4	8.5	-69.381
Ceratina_nigroaenea	2080s	CCSM4	8.5	-89.821
Ceratina_nigroaenea	2020s	Ensemble	4.5	-47.777
Ceratina_nigroaenea	2050s	Ensemble	4.5	-56.336
Ceratina_nigroaenea	2080s	Ensemble	4.5	-77.441
Ceratina_nigroaenea	2020s	Ensemble	8.5	-43.54
Ceratina_nigroaenea	2050s	Ensemble	8.5	-64.603
Ceratina_nigroaenea	2080s	Ensemble	8.5	-90.237
Ceratina_nigroaenea	2020s	HadGEM2	4.5	-68.633
Ceratina_nigroaenea	2050s	HadGEM2	4.5	-83.257
Ceratina_nigroaenea	2080s	HadGEM2	4.5	-89.115
Ceratina_nigroaenea	2020s	HadGEM2	8.5	-82.302
Ceratina_nigroaenea	2050s	HadGEM2	8.5	-91.068
Ceratina_nigroaenea	2080s	HadGEM2	8.5	-95.388
Ceratina_nigrolabiata	2020s	CCSM4	4.5	-22.14
Ceratina_nigrolabiata	2050s	CCSM4	4.5	-19.69
Ceratina_nigrolabiata	2080s	CCSM4	4.5	-21.855
Ceratina_nigrolabiata	2020s	CCSM4	8.5	-13.01
Ceratina_nigrolabiata	2050s	CCSM4	8.5	-23.041
Ceratina_nigrolabiata	2080s	CCSM4	8.5	-36.853
Ceratina_nigrolabiata	2020s	Ensemble	4.5	-17.449
Ceratina_nigrolabiata	2050s	Ensemble	4.5	-12.614
Ceratina_nigrolabiata	2080s	Ensemble	4.5	-22.701
Ceratina_nigrolabiata	2020s	Ensemble	8.5	-16.449
Ceratina_nigrolabiata	2050s	Ensemble	8.5	-17.613
Ceratina_nigrolabiata	2080s	Ensemble	8.5	-41.061
Ceratina_nigrolabiata	2020s	HadGEM2	4.5	-32.249
Ceratina_nigrolabiata	2050s	HadGEM2	4.5	-40.248
Ceratina_nigrolabiata	2080s	HadGEM2	4.5	-42.083
Ceratina_nigrolabiata	2020s	HadGEM2	8.5	-39.875
Ceratina_nigrolabiata	2050s	HadGEM2	8.5	-45.226
Ceratina_nigrolabiata	2080s	HadGEM2	8.5	-65.63
Ceratina_parvula	2020s	CCSM4	4.5	-29.946
Ceratina_parvula	2050s	CCSM4	4.5	-39.308
Ceratina_parvula	2080s	CCSM4	4.5	-38.768
Ceratina_parvula	2020s	CCSM4	8.5	-34.543
Ceratina_parvula	2050s	CCSM4	8.5	-48.204
Ceratina_parvula	2080s	CCSM4	8.5	-63.968
Ceratina_parvula	2020s	Ensemble	4.5	-25.442
Ceratina_parvula	2050s	Ensemble	4.5	-34.264
Ceratina_parvula	2080s	Ensemble	4.5	-38.787
Ceratina_parvula	2020s	Ensemble	8.5	-32.198
Ceratina_parvula	2050s	Ensemble	8.5	-46.808
Ceratina_parvula	2080s	Ensemble	8.5	-64.433
Ceratina_parvula	2020s	HadGEM2	4.5	-60.339
Ceratina_parvula	2050s	HadGEM2	4.5	-73.106
Ceratina_parvula	2080s	HadGEM2	4.5	-74.111
Ceratina_parvula	2020s	HadGEM2	8.5	-61.251
Ceratina_parvula	2050s	HadGEM2	8.5	-78.336
Ceratina_parvula	2080s	HadGEM2	8.5	-92.313
Ceratina_schwarzi	2020s	CCSM4	4.5	-29.311
Ceratina_schwarzi	2050s	CCSM4	4.5	-29.969
Ceratina_schwarzi	2080s	CCSM4	4.5	-30.689
Ceratina_schwarzi	2020s	CCSM4	8.5	-27.05
Ceratina_schwarzi	2050s	CCSM4	8.5	-19.445
Ceratina_schwarzi	2080s	CCSM4	8.5	-56.773
Ceratina_schwarzi	2020s	Ensemble	4.5	-30.319
Ceratina_schwarzi	2050s	Ensemble	4.5	-24.44
Ceratina_schwarzi	2080s	Ensemble	4.5	-28.839
Ceratina_schwarzi	2020s	Ensemble	8.5	-31.593
Ceratina_schwarzi	2050s	Ensemble	8.5	-20.822
Ceratina_schwarzi	2080s	Ensemble	8.5	-43.556
Ceratina_schwarzi	2020s	HadGEM2	4.5	-53.196
Ceratina_schwarzi	2050s	HadGEM2	4.5	-62.138
Ceratina_schwarzi	2080s	HadGEM2	4.5	-68.037
Ceratina_schwarzi	2020s	HadGEM2	8.5	-63.063
Ceratina_schwarzi	2050s	HadGEM2	8.5	-67.318
Ceratina_schwarzi	2080s	HadGEM2	8.5	-83.392
Ceratina_zwakhalsi	2020s	CCSM4	4.5	-24.853
Ceratina_zwakhalsi	2050s	CCSM4	4.5	-27.481
Ceratina_zwakhalsi	2080s	CCSM4	4.5	-29.597
Ceratina_zwakhalsi	2020s	CCSM4	8.5	-19.504
Ceratina_zwakhalsi	2050s	CCSM4	8.5	-26.107
Ceratina_zwakhalsi	2080s	CCSM4	8.5	-40.61
Ceratina_zwakhalsi	2020s	Ensemble	4.5	-25.034
Ceratina_zwakhalsi	2050s	Ensemble	4.5	-23.297
Ceratina_zwakhalsi	2080s	Ensemble	4.5	-32.331
Ceratina_zwakhalsi	2020s	Ensemble	8.5	-24.566
Ceratina_zwakhalsi	2050s	Ensemble	8.5	-27.315
Ceratina_zwakhalsi	2080s	Ensemble	8.5	-48.149
Ceratina_zwakhalsi	2020s	HadGEM2	4.5	-46.246
Ceratina_zwakhalsi	2050s	HadGEM2	4.5	-56.897
Ceratina_zwakhalsi	2080s	HadGEM2	4.5	-61.036
Ceratina_zwakhalsi	2020s	HadGEM2	8.5	-57.728
Ceratina_zwakhalsi	2050s	HadGEM2	8.5	-62.834
Ceratina_zwakhalsi	2080s	HadGEM2	8.5	-81.357
Ceylalictus_variegatus	2020s	CCSM4	4.5	-14.403
Ceylalictus_variegatus	2050s	CCSM4	4.5	-13.58
Ceylalictus_variegatus	2080s	CCSM4	4.5	-12.854
Ceylalictus_variegatus	2020s	CCSM4	8.5	-1.816
Ceylalictus_variegatus	2050s	CCSM4	8.5	-11.038
Ceylalictus_variegatus	2080s	CCSM4	8.5	-45.582
Ceylalictus_variegatus	2020s	Ensemble	4.5	-8.836
Ceylalictus_variegatus	2050s	Ensemble	4.5	-0.557
Ceylalictus_variegatus	2080s	Ensemble	4.5	-13.411
Ceylalictus_variegatus	2020s	Ensemble	8.5	-3.752
Ceylalictus_variegatus	2050s	Ensemble	8.5	-7.601
Ceylalictus_variegatus	2080s	Ensemble	8.5	-39.506
Ceylalictus_variegatus	2020s	HadGEM2	4.5	-15.904
Ceylalictus_variegatus	2050s	HadGEM2	4.5	-28.274
Ceylalictus_variegatus	2080s	HadGEM2	4.5	-30.864
Ceylalictus_variegatus	2020s	HadGEM2	8.5	-31.687
Ceylalictus_variegatus	2050s	HadGEM2	8.5	-35.27
Ceylalictus_variegatus	2080s	HadGEM2	8.5	-66.763
Chelostoma_aegaeicum	2020s	CCSM4	4.5	-29.658
Chelostoma_aegaeicum	2050s	CCSM4	4.5	-33.169
Chelostoma_aegaeicum	2080s	CCSM4	4.5	-31.651
Chelostoma_aegaeicum	2020s	CCSM4	8.5	-18.767
Chelostoma_aegaeicum	2050s	CCSM4	8.5	-40.228
Chelostoma_aegaeicum	2080s	CCSM4	8.5	-54.554
Chelostoma_aegaeicum	2020s	Ensemble	4.5	-28.767
Chelostoma_aegaeicum	2050s	Ensemble	4.5	-26.224
Chelostoma_aegaeicum	2080s	Ensemble	4.5	-35.617
Chelostoma_aegaeicum	2020s	Ensemble	8.5	-26.698
Chelostoma_aegaeicum	2050s	Ensemble	8.5	-31.29
Chelostoma_aegaeicum	2080s	Ensemble	8.5	-56.793
Chelostoma_aegaeicum	2020s	HadGEM2	4.5	-51.518
Chelostoma_aegaeicum	2050s	HadGEM2	4.5	-60.683
Chelostoma_aegaeicum	2080s	HadGEM2	4.5	-66.528
Chelostoma_aegaeicum	2020s	HadGEM2	8.5	-58.273
Chelostoma_aegaeicum	2050s	HadGEM2	8.5	-66.85
Chelostoma_aegaeicum	2080s	HadGEM2	8.5	-92.41
Chelostoma_emarginatum	2020s	CCSM4	4.5	-41.218
Chelostoma_emarginatum	2050s	CCSM4	4.5	-51.14
Chelostoma_emarginatum	2080s	CCSM4	4.5	-54.223
Chelostoma_emarginatum	2020s	CCSM4	8.5	-32.539
Chelostoma_emarginatum	2050s	CCSM4	8.5	-51.01
Chelostoma_emarginatum	2080s	CCSM4	8.5	-72.435
Chelostoma_emarginatum	2020s	Ensemble	4.5	-41.554
Chelostoma_emarginatum	2050s	Ensemble	4.5	-45.648
Chelostoma_emarginatum	2080s	Ensemble	4.5	-52.073
Chelostoma_emarginatum	2020s	Ensemble	8.5	-40.466
Chelostoma_emarginatum	2050s	Ensemble	8.5	-48.886
Chelostoma_emarginatum	2080s	Ensemble	8.5	-74.637
Chelostoma_emarginatum	2020s	HadGEM2	4.5	-68.212
Chelostoma_emarginatum	2050s	HadGEM2	4.5	-88.238
Chelostoma_emarginatum	2080s	HadGEM2	4.5	-90.026
Chelostoma_emarginatum	2020s	HadGEM2	8.5	-76.995
Chelostoma_emarginatum	2050s	HadGEM2	8.5	-90.725
Chelostoma_emarginatum	2080s	HadGEM2	8.5	-97.694
Chelostoma_foveolatum	2020s	CCSM4	4.5	-3.734
Chelostoma_foveolatum	2050s	CCSM4	4.5	-19.364
Chelostoma_foveolatum	2080s	CCSM4	4.5	-19.848
Chelostoma_foveolatum	2020s	CCSM4	8.5	11.964
Chelostoma_foveolatum	2050s	CCSM4	8.5	-56.777
Chelostoma_foveolatum	2080s	CCSM4	8.5	-63.485
Chelostoma_foveolatum	2020s	Ensemble	4.5	-26.141
Chelostoma_foveolatum	2050s	Ensemble	4.5	-22.268
Chelostoma_foveolatum	2080s	Ensemble	4.5	-48.824
Chelostoma_foveolatum	2020s	Ensemble	8.5	-10.235
Chelostoma_foveolatum	2050s	Ensemble	8.5	-41.286
Chelostoma_foveolatum	2080s	Ensemble	8.5	-64.177
Chelostoma_foveolatum	2020s	HadGEM2	4.5	-49.101
Chelostoma_foveolatum	2050s	HadGEM2	4.5	-56.501
Chelostoma_foveolatum	2080s	HadGEM2	4.5	-66.805
Chelostoma_foveolatum	2020s	HadGEM2	8.5	-50.83
Chelostoma_foveolatum	2050s	HadGEM2	8.5	-67.012
Chelostoma_foveolatum	2080s	HadGEM2	8.5	-86.929
Chelostoma_longifacies	2020s	CCSM4	4.5	11.742
Chelostoma_longifacies	2050s	CCSM4	4.5	4.649
Chelostoma_longifacies	2080s	CCSM4	4.5	20.016
Chelostoma_longifacies	2020s	CCSM4	8.5	30.496
Chelostoma_longifacies	2050s	CCSM4	8.5	-44.129
Chelostoma_longifacies	2080s	CCSM4	8.5	-58.629
Chelostoma_longifacies	2020s	Ensemble	4.5	-3.073
Chelostoma_longifacies	2050s	Ensemble	4.5	6.462
Chelostoma_longifacies	2080s	Ensemble	4.5	-18.44
Chelostoma_longifacies	2020s	Ensemble	8.5	14.342
Chelostoma_longifacies	2050s	Ensemble	8.5	-19.07
Chelostoma_longifacies	2080s	Ensemble	8.5	-40.583
Chelostoma_longifacies	2020s	HadGEM2	4.5	-40.032
Chelostoma_longifacies	2050s	HadGEM2	4.5	-39.48
Chelostoma_longifacies	2080s	HadGEM2	4.5	-52.088
Chelostoma_longifacies	2020s	HadGEM2	8.5	-34.515
Chelostoma_longifacies	2050s	HadGEM2	8.5	-56.501
Chelostoma_longifacies	2080s	HadGEM2	8.5	-78.566
Chelostoma_mocsaryi	2020s	CCSM4	4.5	-28.85
Chelostoma_mocsaryi	2050s	CCSM4	4.5	-37.401
Chelostoma_mocsaryi	2080s	CCSM4	4.5	-47.261
Chelostoma_mocsaryi	2020s	CCSM4	8.5	-36.214
Chelostoma_mocsaryi	2050s	CCSM4	8.5	-29.823
Chelostoma_mocsaryi	2080s	CCSM4	8.5	-54.626
Chelostoma_mocsaryi	2020s	Ensemble	4.5	-23.615
Chelostoma_mocsaryi	2050s	Ensemble	4.5	-31.132
Chelostoma_mocsaryi	2080s	Ensemble	4.5	-35.666
Chelostoma_mocsaryi	2020s	Ensemble	8.5	-29.337
Chelostoma_mocsaryi	2050s	Ensemble	8.5	-29.032
Chelostoma_mocsaryi	2080s	Ensemble	8.5	-59.464
Chelostoma_mocsaryi	2020s	HadGEM2	4.5	-74.041
Chelostoma_mocsaryi	2050s	HadGEM2	4.5	-81.163
Chelostoma_mocsaryi	2080s	HadGEM2	4.5	-89.349
Chelostoma_mocsaryi	2020s	HadGEM2	8.5	-72.276
Chelostoma_mocsaryi	2050s	HadGEM2	8.5	-87.827
Chelostoma_mocsaryi	2080s	HadGEM2	8.5	-95.953
Chelostoma_nasutum	2020s	CCSM4	4.5	0.792
Chelostoma_nasutum	2050s	CCSM4	4.5	-8.905
Chelostoma_nasutum	2080s	CCSM4	4.5	-26.385
Chelostoma_nasutum	2020s	CCSM4	8.5	8.971
Chelostoma_nasutum	2050s	CCSM4	8.5	-17.711
Chelostoma_nasutum	2080s	CCSM4	8.5	-64.941
Chelostoma_nasutum	2020s	Ensemble	4.5	-10.191
Chelostoma_nasutum	2050s	Ensemble	4.5	-10.389
Chelostoma_nasutum	2080s	Ensemble	4.5	-38.193
Chelostoma_nasutum	2020s	Ensemble	8.5	-8.278
Chelostoma_nasutum	2050s	Ensemble	8.5	-15.996
Chelostoma_nasutum	2080s	Ensemble	8.5	-43.305
Chelostoma_nasutum	2020s	HadGEM2	4.5	-56.036
Chelostoma_nasutum	2050s	HadGEM2	4.5	-63.588
Chelostoma_nasutum	2080s	HadGEM2	4.5	-72.658
Chelostoma_nasutum	2020s	HadGEM2	8.5	-67.282
Chelostoma_nasutum	2050s	HadGEM2	8.5	-69.723
Chelostoma_nasutum	2080s	HadGEM2	8.5	-76.253
Coelioxys_argenteus	2020s	CCSM4	4.5	5.302
Coelioxys_argenteus	2050s	CCSM4	4.5	9.07
Coelioxys_argenteus	2080s	CCSM4	4.5	11.337
Coelioxys_argenteus	2020s	CCSM4	8.5	20.507
Coelioxys_argenteus	2050s	CCSM4	8.5	9.97
Coelioxys_argenteus	2080s	CCSM4	8.5	-32.344
Coelioxys_argenteus	2020s	Ensemble	4.5	-4.101
Coelioxys_argenteus	2050s	Ensemble	4.5	23.975
Coelioxys_argenteus	2080s	Ensemble	4.5	3.368
Coelioxys_argenteus	2020s	Ensemble	8.5	2.934
Coelioxys_argenteus	2050s	Ensemble	8.5	26.409
Coelioxys_argenteus	2080s	Ensemble	8.5	-21.741
Coelioxys_argenteus	2020s	HadGEM2	4.5	-37.913
Coelioxys_argenteus	2050s	HadGEM2	4.5	-20.073
Coelioxys_argenteus	2080s	HadGEM2	4.5	-40.847
Coelioxys_argenteus	2020s	HadGEM2	8.5	-42.981
Coelioxys_argenteus	2050s	HadGEM2	8.5	-30.343
Coelioxys_argenteus	2080s	HadGEM2	8.5	-77.959
Colletes_albomaculatus	2020s	CCSM4	4.5	-39.183
Colletes_albomaculatus	2050s	CCSM4	4.5	-29.765
Colletes_albomaculatus	2080s	CCSM4	4.5	-17.948
Colletes_albomaculatus	2020s	CCSM4	8.5	-38.472
Colletes_albomaculatus	2050s	CCSM4	8.5	-12.572
Colletes_albomaculatus	2080s	CCSM4	8.5	-48.956
Colletes_albomaculatus	2020s	Ensemble	4.5	-41.804
Colletes_albomaculatus	2050s	Ensemble	4.5	-14.971
Colletes_albomaculatus	2080s	Ensemble	4.5	-13.727
Colletes_albomaculatus	2020s	Ensemble	8.5	-39.716
Colletes_albomaculatus	2050s	Ensemble	8.5	-11.639
Colletes_albomaculatus	2080s	Ensemble	8.5	-43.892
Colletes_albomaculatus	2020s	HadGEM2	4.5	-34.873
Colletes_albomaculatus	2050s	HadGEM2	4.5	-36.162
Colletes_albomaculatus	2080s	HadGEM2	4.5	-52.243
Colletes_albomaculatus	2020s	HadGEM2	8.5	-37.894
Colletes_albomaculatus	2050s	HadGEM2	8.5	-52.243
Colletes_albomaculatus	2080s	HadGEM2	8.5	-66.637
Colletes_brevigena	2020s	CCSM4	4.5	-21.183
Colletes_brevigena	2050s	CCSM4	4.5	-26.771
Colletes_brevigena	2080s	CCSM4	4.5	-27.085
Colletes_brevigena	2020s	CCSM4	8.5	-15.053
Colletes_brevigena	2050s	CCSM4	8.5	-37.163
Colletes_brevigena	2080s	CCSM4	8.5	-55.424
Colletes_brevigena	2020s	Ensemble	4.5	-21.212
Colletes_brevigena	2050s	Ensemble	4.5	-22.666
Colletes_brevigena	2080s	Ensemble	4.5	-31.176
Colletes_brevigena	2020s	Ensemble	8.5	-21.311
Colletes_brevigena	2050s	Ensemble	8.5	-29.679
Colletes_brevigena	2080s	Ensemble	8.5	-52.074
Colletes_brevigena	2020s	HadGEM2	4.5	-55.153
Colletes_brevigena	2050s	HadGEM2	4.5	-64.262
Colletes_brevigena	2080s	HadGEM2	4.5	-67.227
Colletes_brevigena	2020s	HadGEM2	8.5	-59.8
Colletes_brevigena	2050s	HadGEM2	8.5	-69.024
Colletes_brevigena	2080s	HadGEM2	8.5	-91.447
Colletes_cariniger	2020s	CCSM4	4.5	-36.152
Colletes_cariniger	2050s	CCSM4	4.5	-37.21
Colletes_cariniger	2080s	CCSM4	4.5	-36.862
Colletes_cariniger	2020s	CCSM4	8.5	-42.142
Colletes_cariniger	2050s	CCSM4	8.5	-41.071
Colletes_cariniger	2080s	CCSM4	8.5	-63.948
Colletes_cariniger	2020s	Ensemble	4.5	-30.237
Colletes_cariniger	2050s	Ensemble	4.5	-30.959
Colletes_cariniger	2080s	Ensemble	4.5	-36.027
Colletes_cariniger	2020s	Ensemble	8.5	-33.861
Colletes_cariniger	2050s	Ensemble	8.5	-39.888
Colletes_cariniger	2080s	Ensemble	8.5	-70.1
Colletes_cariniger	2020s	HadGEM2	4.5	-54.296
Colletes_cariniger	2050s	HadGEM2	4.5	-68.132
Colletes_cariniger	2080s	HadGEM2	4.5	-70.087
Colletes_cariniger	2020s	HadGEM2	8.5	-59.24
Colletes_cariniger	2050s	HadGEM2	8.5	-75.355
Colletes_cariniger	2080s	HadGEM2	8.5	-92.528
Colletes_eous	2020s	CCSM4	4.5	-38.228
[truncated: 4,445 more rows]

## Sheet: Table S5
Metric	GHMI Intensity	Median	Mean	Min	Max	SD	IQR
SR	Low	14	61.8075	0	262	80.5712	105.5
	Moderate	35	58.7916	0	316	66.5641	77
	High	44	65.4711	0	315	66.1794	74
	Very High	34	53.6933	0	313	57.4946	70
Mean difference	Low	0	-35.7504	-192.333	43.3333	58.8867	75.1667
	Moderate	-13	-28.3111	-230	128.667	43.7388	42
	High	-14	-28.5757	-229.667	92.3333	44.5747	44
	Very High	-3	-9.59407	-203.333	64	29.0419	18.3333

## Sheet: Table S6
Metric	Time-period	GCM	RCP	Median	Mean	Min	Max	SD	IQR
CWE	2020s	CCSM4	4.5	77.5	153.493	1.25	578	157.996	249.375
	2050s		4.5	59.25	135.273	1	579	155.893	222.375
	2080s		4.5	55.5	131.747	1	631.75	166.028	163.875
	2020s		8.5	87	160.33	1.25	555.5	150.99	259.375
	2050s		8.5	45.25	104.457	1	726.25	160.213	79.75
	2080s		8.5	38.25	73.4117	1	654.75	104.922	65.75
	2020s	Ensemble	4.5	104.75	177.568	1.25	704.25	166.791	271.25
	2050s		4.5	55.5	127.04	1	704.25	165.036	147.875
	2080s		4.5	43	93.6683	1	704.25	143.967	69.75
	2020s		8.5	139.75	184.639	1.25	704.25	166.779	277.875
	2050s		8.5	44.75	88.7327	1	732.25	128.668	78
	2080s		8.5	38	69.3721	1	812.5	102.805	66.5
	2020s	HadGEM2	4.5	43	86.1097	1	654	120.7	74.25
	2050s		4.5	38.25	69.736	1	525.25	94.4799	66
	2080s		4.5	37.75	69.4002	1	654	102.384	60.75
	2020s		8.5	49	117.875	1	704.25	159.745	101.75
	2050s		8.5	37.75	66.7772	1	654	94.2578	61.25
	2080s		8.5	42	57.2384	1	408.75	58.6801	59.125
	Present	-	-	76.25	130.71	1.25	631.75	132.2	186.75
SR	2020s	CCSM4	4.5	138	162.216	2.5	496	127.128	213.5
	2050s		4.5	81	146.708	2.5	514.75	139.42	228.25
	2080s		4.5	65	125.065	1.25	522.5	137.509	154
	2020s		8.5	131.5	158.417	2.5	496	126.635	220.5
	2050s		8.5	64.625	96.9161	1.25	588.5	104.532	104.937
	2080s		8.5	41.75	70.227	1.25	461.25	83.5673	67.5625
	2020s	Ensemble	4.5	160.75	169.851	2.5	479	129.214	220.812
	2050s		4.5	65	126.32	1.25	588.5	137.703	175.5
	2080s		4.5	50	80.615	1.25	588.5	101.531	73.75
	2020s		8.5	159.125	165.711	2.5	496	128.082	227
	2050s		8.5	58.875	76.9708	1.25	579	76.1462	83.8125
	2080s		8.5	41.75	63.1691	1.25	378.5	69.7784	65.6875
	2020s	HadGEM2	4.5	55.5	81.2271	1.25	460.25	87.4034	82.5625
	2050s		4.5	44.5	59.6963	1.25	461.25	62.3364	59.375
	2080s		4.5	37.75	55.4604	1.25	415	61.3887	56.125
	2020s		8.5	49.25	99.0792	1.25	522.25	122.461	84.375
	2050s		8.5	37.75	53.1592	1.25	327.5	53.3969	57.375
	2080s		8.5	40.75	53.7657	1.25	327.5	49.7344	56.875
	Present	-	-	167	160.958	2.5	380	90.3668	144.25

## Sheet: Table S7
Metric	GCM	RCP	Period	% PA Overlap
CWE	Ensemble	85	2020	0.442244
CWE	Ensemble	45	2020	0.422442
CWE	CCSM4	45	2020	0.412541
CWE	CCSM4	85	2020	0.409241
CWE	Current	-	-	0.366337
CWE	CCSM4	45	2050	0.363036
CWE	Ensemble	45	2050	0.356436
CWE	CCSM4	45	2080	0.333333
CWE	CCSM4	85	2050	0.310231
CWE	HadGEM2	85	2080	0.306931
CWE	HadGEM2	45	2020	0.30033
CWE	CCSM4	85	2080	0.283828
CWE	Ensemble	45	2080	0.283828
CWE	HadGEM2	45	2080	0.277228
CWE	HadGEM2	85	2050	0.273927
CWE	HadGEM2	85	2020	0.270627
CWE	HadGEM2	45	2050	0.267327
CWE	Ensemble	85	2050	0.264026
CWE	Ensemble	85	2080	0.250825
SR	CCSM4	45	2020	0.505
SR	Ensemble	85	2020	0.48
SR	CCSM4	85	2020	0.479
SR	Ensemble	45	2020	0.471
SR	CCSM4	45	2050	0.429
SR	Current	-	-	0.412
SR	Ensemble	45	2050	0.359
SR	CCSM4	45	2080	0.354
SR	HadGEM2	45	2020	0.304
SR	HadGEM2	85	2080	0.287
SR	CCSM4	85	2080	0.266
SR	Ensemble	85	2050	0.263
SR	Ensemble	45	2080	0.26
SR	HadGEM2	85	2050	0.257
SR	HadGEM2	45	2050	0.248
SR	HadGEM2	45	2080	0.248
SR	CCSM4	85	2050	0.243
SR	Ensemble	85	2080	0.239
SR	HadGEM2	85	2020	0.205
